# Supplementary material for: Chromosome Asynapsis Is the Main Cause of Male Sterility in the Interspecies Hybrids of East Asian Voles (Alexandromys, Rodentia, Arvicolinae)
Source: Genes (Basel). 2023 Apr 30;14(5):1022. doi: 10.3390/genes14051022 (PMC10218298; doi:10.3390/genes14051022)
Supplement: Supplementary file 1 [file genes-14-01022-s001.zip]

Archive with 11 entries (10 files):
- Hybrid_sterility_Supplementary_materials/
- Hybrid_sterility_Supplementary_materials/desktop.ini
- Hybrid_sterility_Supplementary_materials/Figure S1.pdf
- Hybrid_sterility_Supplementary_materials/Figure S2.pdf
- Hybrid_sterility_Supplementary_materials/README.txt
- Hybrid_sterility_Supplementary_materials/Supplementary_Table_S1.xlsx
- Hybrid_sterility_Supplementary_materials/Supplementary_Table_S2.xlsx
- Hybrid_sterility_Supplementary_materials/Supplementary_Table_S3.xlsx
- Hybrid_sterility_Supplementary_materials/Supplementary_Table_S4.xlsx
- Hybrid_sterility_Supplementary_materials/Supplementary_Table_S5.xlsx
- Hybrid_sterility_Supplementary_materials/Supplementary_Table_S6.xlsx
