# Supplementary material for: Chromosome Asynapsis Is the Main Cause of Male Sterility in the Interspecies Hybrids of East Asian Voles (Alexandromys, Rodentia, Arvicolinae)
Source: Genes (Basel). 2023 Apr 30;14(5):1022. doi: 10.3390/genes14051022 (PMC10218298; doi:10.3390/genes14051022)
Supplement: Supplementary file 1 [file genes-14-01022-s001.zip › Hybrid_sterility_Supplementary_materials/README.txt]

Files in this package
Title	README
Description	This file explains all supplementary illustrations and the datasets that accompany MS: Bikchurina et al. Cytological basis of male hybrid sterility in chromosomally polymorphic East Asian voles Alexandromys (Rodentia, Arvicolinae)
List of files
Title	Figure S1.pdf
Description	Synaptic adjustment of heteromorphic bivalent in A. maximovizcii (MAX) spermatocytes revealed by immunolocalization of key meiotic proteins
Title	Figure S2.pdf
Description	Pachytene spermatocytes of inter-population A. evoronensis "Argi" x A. evoronensis "Argi" (EVA2 x EVA1) hybrid and inter-racial A. evoronensis "Argi"x A. evoronensis "Evoron" (EVA2 x EVE) hybrid after immunolocalization of key meiotic proteins
Title	Table S1.xlsx
Description	List of the species examined
Title	Table S2.xlsx
Description	Supplementary Table 2 | Summary of cytogenetic characteristics of the specimens (Sheet: Individuals) and genetic groups (Sheet: Groups).
Title	Table S3.xlsx
Description	Supplementary Table 3 | Information about the frequency of spermatocytes (SPC) and spermatids (SPTD) in the testes of F1 intra- and interspecies vole hybrids and A. evoronensis. Each sheet represents separate genetic group.
Title	Table S4.xlsx
Description	Supplementary Table 4 | Information about the apoptotic index of spermatocytes (SPC) and spermatogonia (SPG) in the testes of F1 intra- and interspecies vole hybrids and A. mujanensis. Each sheet represents separate genetic group.
Title	Table S5.xlsx
Description	Supplementary Table 5 | Synaptic characteristics of the specimens. Each sheet represents separate genetic group.
Title	Table S6.xlsx
Description	Supplementary Table 6 | MLH1 focus number per cell. Each sheet represents separate genetic group.
