# Supplementary material for: Chromosome Asynapsis Is the Main Cause of Male Sterility in the Interspecies Hybrids of East Asian Voles (Alexandromys, Rodentia, Arvicolinae)
Source: Genes (Basel). 2023 Apr 30;14(5):1022. doi: 10.3390/genes14051022 (PMC10218298; doi:10.3390/genes14051022)
Supplement: Supplementary file 1 [file genes-14-01022-s001.zip › Hybrid_sterility_Supplementary_materials/Supplementary_Table_S1.xlsx]

## Sheet: List of the species examined
Supplementary Table S1 | List of the species examined
Species	Abbreviation*	Locality	Latitude/longitude	2n	Reference
A. maximowiczii	MAX1	Khabarovsk Territory	42.78 / 134.28	39-44	Kartavtseva, I.V., Sheremetyeva, I.N., Korobitsina, K.V., Nemkova, G.A., Konovalova, E.V., Korablev, V.V., Voyta, L.L., 2008. Chromosomal forms of Microtus maximowiczii ( Schrenck , 1859 ) ( Rodentia , Cricetidae ): variability in 2n and NF in different geographic regions. Russ. J. Theriol. 7, 89–97.
	MAX2	Amur Oblast	53.76 / 127.31
	MAX3	Buryatia, Bauntovsky district, Vitim plateau	54.46 / 113.58
A. mujanensis	MUJ	Buryatia, Bauntovsky district, Vitim plateau	55.13 / 112.89	38	Kartavtseva, I. V., Vasilieva, T. V., Sheremetyeva, I.N., Lemskaya, N.A., Moroldoev, I. V., Golenishchev, F.N., 2019. Genetic variability of three isolated populations of the Muya valley vole Alexandromys mujanensis Orlov et Kovalskaja, 1978 (Rodentia, Arvicolinae). Russ. J. Genet. 55, 978–992. https://doi.org/10.1134/S1022795419080076
A. evoronensis “Argi”	EVA1	Khabarovsk Krai, Upper Bureya District, Urgal river	51.09 / 132.55	34, 36-37	Kartavtseva, I. V., Sheremetyeva, I.N., Pavlenko, M. V., 2021. Multiple Chromosomal Polymorphism of “Evoron” Chromosomal Race of the Evoron Vole (Rodentia, Arvicolinae). Russ. J. Genet. 57, 70–82. https://doi.org/10.1134/S1022795421010087
	EVA2	Amur Oblast , Upper Zeya Plain, Argi river	54.67 / 129.11
A. evoronensis “Evoron”	EVE	Khabarovsk Krai, Evoron-Chukchagir lowland	52.42 / 136.49	38-41	Kartavtseva, I. V., Sheremetyeva, I.N., Pavlenko, M. V., 2021. Multiple Chromosomal Polymorphism of “Evoron” Chromosomal Race of the Evoron Vole (Rodentia, Arvicolinae). Russ. J. Genet. 57, 70–82. https://doi.org/10.1134/S1022795421010087
