# Supplementary material for: Chromosome Asynapsis Is the Main Cause of Male Sterility in the Interspecies Hybrids of East Asian Voles (Alexandromys, Rodentia, Arvicolinae)
Source: Genes (Basel). 2023 Apr 30;14(5):1022. doi: 10.3390/genes14051022 (PMC10218298; doi:10.3390/genes14051022)
Supplement: Supplementary file 1 [file genes-14-01022-s001.zip › Hybrid_sterility_Supplementary_materials/Supplementary_Table_S2.xlsx]

## Sheet: Individuals
Supplementary Table S2 | Summary of cytogenetic characteristics of the specimens (Sheet: Individuals) and genetic groups (Sheet: Groups).
Dam	Sire	Specimen ID	Sex	2n	FN	SPTD/SPC	SD	Apoptotic index	SD	Number of cells	Mean number of univalents* per cell	SD	Min	Max	Mean number of homomorphic bivalents* per cell	SD	Min	Max	Mean number of heteromorphic bivalents* per cell	SD	Min	Max	Mean number of trivalents* per cell	SD	Min	Max	Mean number of multivalents* per cell	SD	Min	Max	Mean number of elements in multivalents* per cell	SD	Min	Max	Number of cells	Mean number of MLH1 foci** per cell	SD
A. maximowiczii	A. maximowiczii	MAX-1	male	40	60	-	-	-	-	61	0.03	0.26	0	2	17.98	0.13	17	18	1	0	1	1	0	0	0	0	0	0	0	0	0	0	0	0	61	25	1.2
A. maximowiczii	A. maximowiczii	MAX-2	male	40	58	-	-	-	-	52	0	0	0	0	19	0	19	19	0	0	0	0	0	0	0	0	0	0	0	0	0	0	0	0	52	25	1.3
A. maximowiczii	A. maximowiczii	MAX-3	male	42	56	-	-	-	-	35	0	0	0	0	18	0	18	18	2	0	2	2	0	0	0	0	0	0	0	0	0	0	0	0	30	23.3	1.9
A. maximowiczii	A. maximowiczii	MAX-4	male	42	56	-	-	-	-	38	0	0	0	0	20	0	20	20	0	0	0	0	0	0	0	0	0	0	0	0	0	0	0	0	38	21.3	2.2
A. mujanensis	A. mujanensis	MUJ-1	male	38	49	-	-	0.003	0.006	30	0	0	0	0	18	0	18	18	0	0	0	0	0	0	0	0	0	0	0	0	0	0	0	0	30	19.5	1.7
A. mujanensis	A. mujanensis	MUJ-2	male	38	49	-	-	0.001	0.004	35	0	0	0	0	18	0	18	18	0	0	0	0	0	0	0	0	0	0	0	0	0	0	0	0	35	20.2	1.5
A. mujanensis	A. mujanensis	MUJ-3	male	38	49	-	-	0.002	0.003	36	0	0	0	0	18	0	18	18	0	0	0	0	0	0	0	0	0	0	0	0	0	0	0	0	36	20.8	1.3
A. evoronensis "argi"	A. evoronensis "argi"	EVA-1	male	36	53	-	-	-	-	36	0	0	0	0	17	0	17	17	0	0	0	0	0	0	0	0	0	0	0	0	0	0	0	0	57	22	1.4
A. evoronensis "argi"	A. evoronensis "argi"	EVA-2	male	36	53	3.35	0.67	-	-	42	0	0	0	0	17	0	17	17	0	0	0	0	0	0	0	0	0	0	0	0	0	0	0	0	45	21.5	1.8
A. evoronensis "argi"	A. evoronensis "argi"	EVA-3	male	36	54	-	-	-	-	38	0.16	0.55	0	2	14.9	0.3	14	15	2	0	2	2	0	0	0	0	0	0	0	0	0	0	0	0	35	19	1.7
A. evoronensis "argi"	A. evoronensis "argi"	EVA-4	male	36	53	-	-	-	-	37	0.05	0.33	0	2	15	0.2	14	15	2	0	2	2	0	0	0	0	0	0	0	0	0	0	0	0	35	19.2	1.2
A. evoronensis "evoron"	A. evoronensis "evoron"	EVE-1	male	40	54	-	-	-	-	67	0	0	0	0	18	0	18	18	1	0	1	1	0	0	0	0	0	0	0	0	0	0	0	0	67	22.1	1.1
A. evoronensis "evoron"	A. evoronensis "evoron"	EVE-2	male	40	53	-	-	-	-	79	0	0	0	0	19	0	19	19	0	0	0	0	0	0	0	0	0	0	0	0	0	0	0	0	79	22	1.2
A. evoronensis "argi"	A. evoronensis "argi"	EVA x EVA-1	male	36	55	-	-	-	-	51	0	0	0	0	13	0	13	13	4	0	4	4	0	0	0	0	0	0	0	0	0	0	0	0	51	20.9	1.5
A. evoronensis "argi"	A. evoronensis "argi"	EVA x EVA-2	male	36	54	3.61	0.59	-	-	54	0	0	0	0	14	0	14	14	3	0	3	3	0	0	0	0	0	0	0	0	0	0	0	0	54	20.2	1.3
A. evoronensis "argi"	A. evoronensis "evoron"	EVA x EVE-1	male	38	54	3.26	0.57	0.003	0.007	34	0	0	0	0	10	0	10	10	2	0	2	2	4	0	4	4	0	0	0	0	0	0	0	0	34	20.6	1.4
A. evoronensis "argi"	A. evoronensis "evoron"	EVA x EVE-2	male	38	54	0.05	0.14	-	-	40	0	0	0	0	10	0	10	10	2	0	2	2	4	0	4	4	0	0	0	0	0	0	0	0	40	20.5	1.2
A. evoronensis "argi"	A. evoronensis "evoron"	EVA x EVE-3	male	38	53	3.61	0.74	0.007	0.01	35	0	0	0	0	11	0	11	11	1	0	1	1	4	0	4	4	0	0	0	0	0	0	0	0	35	21.1	1.4
A. mujanensis	A. maximowiczii	MUJ x MAX-1	male	41	55	1.35	0.54	0.037	0.041	31	0.35	0.8	0	3	8.6	0.8	6	10	3.1	0.6	2	4	1.5	1	0	3	1.9	0.9	1	4	10.9	4	4	20	31	21.3	3.3
A. evoronensis "argi"	A. mujanensis	EVA x MUJ-1	male	37	NA	0.04	0.05	0.035	0.027	-	-	-	-	-	-	-	-	-	-	-	-	-	-	-	-	-	-	-	-	-	-	-	-	-	-	-	-
A. evoronensis "argi"	A. mujanensis	EVA x MUJ-2	male	37	50	0.36	0.18	0.032	0.035	30	0.77	1.04	0	3	10.3	0.6	9	11	2.4	1	1	5	0.4	0.6	0	2	1.4	0.6	0	2	7.7	2.6	0	12	-	-	-
A. mujanensis	A. evoronensis "argi"	MUJ x EVA-1	male	37	52	0.01	0.03	0.032	0.037	7	1	1.53	0	4	11.9	0.9	10	13	1	1.3	0	3	0.3	0.5	0	1	1.1	0.7	0	2	7.4	4.1	0	11	-	-	-
A. maximowiczii	A. evoronensis "evoron"	MAX x EVE-1	male	40	NA	0.02	0.07	-	-	4	2.75	1.89	0	4	7.3	1	6	8	2	0.8	1	3	0.8	0.5	0	1	2.3	1	1	3	15.2	4.3	11	21	-	-	-
A. maximowiczii	A. evoronensis "evoron"	MAX x EVE-2	male	40	57	0.07	0.09	-	-	19	1.21	0.92	0	4	8.5	0.8	7	10	1.9	0.8	1	4	0.4	0.5	0	1	2.5	0.9	1	4	14.8	2.8	10	19	-	-	-
A. maximowiczii	A. evoronensis "evoron"	MAX x EVE-3	male	40	57	0.03	0.03	-	-	27	1.7	1.38	0	5	9.4	0.9	8	11	1.3	0.7	0	3	1	0.8	0	3	2.1	0.8	1	4	11.9	4.4	4	19	-	-	-
A. evoronensis "argi"	A. maximowiczii	EVA x MAX-1	male	39	55	0	0	0.014	0.013	25	1.64	1.63	0	6	8.7	0.7	7	10	1.6	0.8	1	3	1.7	1	0	4	1.8	0.5	1	3	9.6	2.9	4	14	-	-	-
A. evoronensis "argi"	A. maximowiczii	EVA x MAX-2	male	39	55	0	0	0.022	0.022	25	1.24	0.97	0	3	8.7	0.7	7	10	2.1	1.3	1	6	1.2	0.7	0	3	1.5	0.6	0	2	10.6	4	0	18	-	-	-
A. evoronensis "argi"	A. maximowiczii	EVA x MAX-3	male	39	56	0.004	0.03	0.02	0.021	24	0.46	1.41	0	5	8.5	0.6	7	9	1.2	0.8	0	4	1.3	0.7	0	3	1.7	0.7	1	3	13.2	3.4	4	17	4	23.25	2.2
A. evoronensis "argi"	A. maximowiczii	EVA x MAX-4	male	39	56	0.68	0.43	0.035	0.038	33	24.03	8.45	11	37	4.7	2.9	0	8	1.5	1.5	0	5	0.1	0.3	0	1	0.1	0.2	0	1	0.2	1	0	4	-	-	-
*autosomal
**including sex chromosomes

## Sheet: Groups
Group	SPTD/SPC	SD	Apoptotic index	SD	Number of cells	Mean number of univalents* per cell	SD	Min	Max	Mean number of homomorphic bivalents* per cell	SD	Min	Max	Mean number of heteromorphic bivalents* per cell	SD	Min	Max	Mean number of trivalents* per cell	SD	Min	Max	Mean number of multivalents* per cell	SD	Min	Max	Mean number of elements in multivalents* per cell	SD	Min	Max	Number of cells	Mean number of MLH1 foci** per cell	SD
MAX	-	-	-	-	186	0.01	0.15	0	2	18.7	0.8	17	20	0.7	0.8	0	2	0	0	0	0	0	0	0	0	0	0	0	0	181	23.9	2.2
MUJ	-	-	0.002	0.005	101	0	0	0	0	18	0	18	18	0	0	0	0	0	0	0	0	0	0	0	0	0	0	0	0	101	20.2	1.6
EVA	3.35	0.67	-	-	153	0.05	0.32	0	2	16	1	14	17	1	1	0	2	0	0	0	0	0	0	0	0	0	0	0	0	172	20.7	2
EVE	-	-	-	-	146	0	0	0	0	18.5	0.5	18	19	0.4	0.5	0	1	0	0	0	0	0	0	0	0	0	0	0	0	146	22	1.1
EVA x EVA	3.61	0.59	-	-	105	0	0	0	0	13.5	0.5	13	14	3.5	0.5	3	4	0	0	0	0	0	0	0	0	0	0	0	0	105	20.5	1.5
EVA x EVE	1.83	1.77	0.005	0.009	109	0	0	0	0	10.3	0.5	10	11	1.7	0.5	1	2	4	0	4	4	0	0	0	0	12	0	12	12	109	21.1	1.3
MUJ x MAX	1.35	0.54	0.037	0.041	31	0.35	0.8	0	3	8.6	0.8	6	10	3.1	0.646797	2	4	1.5	1	0	3	1.9	0.9	1	4	10.9	4	4	20	31	21.3	3.3
EVA x MUJ	0.21	0.21	0.033	0.031	30	0.77	1.04	0	3	10.3	0.6	9	11	2.4	1	1	5	0.4	0.6	0	2	1.4	0.6	0	2	7.7	2.6	0	12	-	-	-
MUJ x EVA	0.01	0.03	0.032	0.037	7	1	1.52753	0	4	11.8571	0.89973	10	13	1	1.29099	0	3	0.3	0.5	0	1	1.1	0.7	0	2	7.4	4.1	0	11	-	-	-
MAX x EVE	0.05	0.09	-	-	50	1.6	1.30931	0	5	8.86	1.06924	6	11	1.62	0.805339	0	4	0.8	0.7	0	3	2.2	0.9	1	4	13.3	4.1	4	21	-	-	-
EVA x MAX	0.13	0.32	0.023	0.026	107	8.1869	11.6604	0	37	7.42057	2.49919	0	10	1.5981	1.16441	0	6	1	0.9	0	4	1.2	0.9	0	3	7.7	6	0	18	4	23.25	2.2
*autosomal
**including sex chromosomes
