# Supplementary material for: Chromosome Asynapsis Is the Main Cause of Male Sterility in the Interspecies Hybrids of East Asian Voles (Alexandromys, Rodentia, Arvicolinae)
Source: Genes (Basel). 2023 Apr 30;14(5):1022. doi: 10.3390/genes14051022 (PMC10218298; doi:10.3390/genes14051022)
Supplement: Supplementary file 1 [file genes-14-01022-s001.zip › Hybrid_sterility_Supplementary_materials/Supplementary_Table_S3.xlsx]

## Sheet: EVA
Supplementary Table S3 | Information about the frequency of spermatocytes (SPC) and spermatids (SPTD) in the testes of F1 intra- and interspecies vole hybrids and A. evoronensis. Each sheet represents separate genetic group.
Specimen ID	№ of view field	SPC	SPTD	SPTD/SPC
EVA-2	1	29	100	3.44828
EVA-2	2	18	72	4
EVA-2	3	18	61	3.38889
EVA-2	4	20	59	2.95
EVA-2	5	19	73	3.84211
EVA-2	6	29	99	3.41379
EVA-2	7	24	98	4.08333
EVA-2	8	18	53	2.94444
EVA-2	9	16	45	2.8125
EVA-2	10	29	52	1.7931
EVA-2	11	34	61	1.79412
EVA-2	12	21	70	3.33333
EVA-2	13	28	81	2.89286
EVA-2	14	21	84	4
EVA-2	15	24	74	3.08333
EVA-2	16	19	75	3.94737
EVA-2	17	18	74	4.11111
EVA-2	18	26	79	3.03846
EVA-2	19	26	96	3.69231
EVA-2	20	48	139	2.89583
EVA-2	21	54	140	2.59259
EVA-2	22	60	247	4.11667
EVA-2	23	112	387	3.45536
EVA-2	24	68	278	4.08824
EVA-2	25	54	214	3.96296

## Sheet: EVA x EVA
Specimen ID	№ of view field	SPC	SPTD	SPTD/SPC
EVA × EVA-2	1	92	295	3.20652
EVA × EVA-3	2	27	73	2.7037
EVA × EVA-4	3	68	222	3.26471
EVA × EVA-5	4	88	334	3.79545
EVA × EVA-6	5	22	77	3.5
EVA × EVA-7	6	16	66	4.125
EVA × EVA-8	7	16	58	3.625
EVA × EVA-9	8	16	56	3.5
EVA × EVA-10	9	13	62	4.76923

## Sheet: EVA x EVE
Specimen ID	№ of view field	SPC	SPTD	SPTD/SPC
EVA × EVE-1	1	20	68	3.4
EVA × EVE-1	2	13	38	2.92308
EVA × EVE-1	3	14	39	2.78571
EVA × EVE-1	4	8	39	4.875
EVA × EVE-1	5	45	118	2.62222
EVA × EVE-1	6	31	91	2.93548
EVA × EVE-1	7	32	86	2.6875
EVA × EVE-1	8	23	66	2.86957
EVA × EVE-1	9	17	58	3.41176
EVA × EVE-1	10	28	88	3.14286
EVA × EVE-1	11	38	106	2.78947
EVA × EVE-1	12	34	112	3.29412
EVA × EVE-1	13	48	153	3.1875
EVA × EVE-1	14	14	48	3.42857
EVA × EVE-1	15	45	164	3.64444
EVA × EVE-1	16	27	115	4.25926
EVA × EVE-1	17	20	63	3.15
EVA × EVE-1	18	43	134	3.11628
EVA × EVE-1	19	32	95	2.96875
EVA × EVE-1	20	60	164	2.73333
EVA × EVE-1	21	14	58	4.14286
EVA × EVE-2	1	1	0	0
EVA × EVE-2	2	113	0	0
EVA x EVE-2	3	4	0	0
EVA x EVE-2	4	11	2	0.181818
EVA x EVE-2	5	8	0	0
EVA x EVE-2	6	30	0	0
EVA x EVE-2	7	8	0	0
EVA x EVE-2	8	4	0	0
EVA x EVE-2	9	22	0	0
EVA x EVE-2	10	33	0	0
EVA x EVE-2	11	5	0	0
EVA x EVE-2	12	24	0	0
EVA x EVE-2	13	24	0	0
EVA x EVE-2	14	40	0	0
EVA x EVE-2	15	22	0	0
EVA x EVE-2	16	4	0	0
EVA x EVE-2	17	11	0	0
EVA x EVE-2	18	13	0	0
EVA x EVE-2	19	34	0	0
EVA x EVE-2	20	34	3	0.0882353
EVA x EVE-2	21	27	0	0
EVA x EVE-2	22	32	0	0
EVA x EVE-2	23	12	0	0
EVA x EVE-2	24	12	0	0
EVA x EVE-2	25	24	0	0
EVA x EVE-2	26	10	0	0
EVA x EVE-2	27	4	0	0
EVA x EVE-2	28	6	4	0.666667
EVA x EVE-2	29	47	7	0.148936
EVA x EVE-2	30	59	2	0.0338983
EVA x EVE-2	31	31	0	0
EVA x EVE-2	32	34	0	0
EVA x EVE-2	33	22	10	0.454545
EVA x EVE-2	34	56	0	0
EVA x EVE-2	35	53	13	0.245283
EVA x EVE-3	1	61	172	2.81967
EVA × EVE-3	2	60	209	3.48333
EVA x EVE-3	3	128	275	2.14844
EVA x EVE-3	4	79	215	2.72152
EVA x EVE-3	5	21	84	4
EVA x EVE-3	6	20	86	4.3
EVA x EVE-3	7	14	62	4.42857
EVA x EVE-3	8	22	67	3.04545
EVA x EVE-3	9	18	78	4.33333
EVA x EVE-3	10	23	104	4.52174
EVA x EVE-3	11	20	92	4.6
EVA x EVE-3	12	21	86	4.09524
EVA x EVE-3	13	20	64	3.2
EVA x EVE-3	14	11	48	4.36364
EVA x EVE-3	15	13	34	2.61538
EVA x EVE-3	16	16	55	3.4375
EVA x EVE-3	17	9	35	3.88889
EVA x EVE-3	18	7	22	3.14286
EVA x EVE-3	19	29	99	3.41379

## Sheet: MUJ x MAX
Specimen ID	№ of view field	SPC	SPTD	SPTD/SPC
MUJ x MAX-1	1	93	152	1.63441
MUJ x MAX-1	2	78	111	1.42308
MUJ x MAX-1	3	50	64	1.28
MUJ x MAX-1	4	32	44	1.375
MUJ x MAX-1	5	56	96	1.71429
MUJ x MAX-1	6	39	83	2.12821
MUJ x MAX-1	7	49	51	1.04082
MUJ x MAX-1	8	47	74	1.57447
MUJ x MAX-1	9	93	76	0.817204
MUJ x MAX-1	10	61	72	1.18033
MUJ x MAX-1	11	34	47	1.38235
MUJ x MAX-1	12	79	127	1.60759
MUJ x MAX-1	13	93	104	1.11828
MUJ x MAX-1	14	55	117	2.12727
MUJ x MAX-1	15	49	74	1.5102
MUJ x MAX-1	16	11	27	2.45455
MUJ x MAX-1	17	60	48	0.8
MUJ x MAX-1	18	22	23	1.04545
MUJ x MAX-1	19	41	18	0.439024
MUJ x MAX-1	20	37	13	0.351351

## Sheet: EVA x MUJ
Specimen ID	№ of view field	SPC	SPTD	SPTD/SPC
EVA x MUJ-1	1	120	63	0.525
EVA x MUJ-1	2	41	22	0.536585
EVA x MUJ-1	3	67	41	0.61194
EVA x MUJ-1	4	39	12	0.307692
EVA x MUJ-1	5	42	15	0.357143
EVA x MUJ-1	6	91	40	0.43956
EVA x MUJ-1	7	42	12	0.285714
EVA x MUJ-1	8	27	14	0.518519
EVA x MUJ-1	9	35	24	0.685714
EVA x MUJ-1	10	40	22	0.55
EVA x MUJ-1	11	47	9	0.191489
EVA x MUJ-1	12	91	22	0.241758
EVA x MUJ-1	13	27	6	0.222222
EVA x MUJ-1	14	83	13	0.156627
EVA x MUJ-1	15	21	7	0.333333
EVA x MUJ-1	16	91	5	0.0549451
EVA x MUJ-1	17	45	18	0.4
EVA x MUJ-1	18	37	16	0.432432
EVA x MUJ-1	19	48	9	0.1875
EVA x MUJ-1	20	77	19	0.246753
EVA x MUJ-1	21	53	32	0.603774
EVA x MUJ-1	22	79	12	0.151899
EVA x MUJ-1	23	69	38	0.550725
EVA x MUJ-1	24	42	27	0.642857
EVA x MUJ-1	25	68	15	0.220588
EVA x MUJ-1	26	54	12	0.222222
EVA x MUJ-1	27	103	42	0.407767
EVA x MUJ-1	28	71	17	0.239437
EVA x MUJ-1	29	38	2	0.0526316
EVA x MUJ-1	30	46	20	0.434783
EVA x MUJ-1	31	80	18	0.225
EVA x MUJ-2	1	55	0	0
EVA x MUJ-2	2	91	8	0.0879121
EVA x MUJ-2	3	81	7	0.0864198
EVA x MUJ-2	4	95	6	0.0631579
EVA x MUJ-2	5	59	1	0.0169492
EVA x MUJ-2	6	34	0	0
EVA x MUJ-2	7	75	3	0.04
EVA x MUJ-2	8	32	4	0.125
EVA x MUJ-2	9	39	2	0.0512821
EVA x MUJ-2	10	82	0	0
EVA x MUJ-2	11	88	5	0.0568182
EVA x MUJ-2	12	44	3	0.0681818
EVA x MUJ-2	13	37	0	0
EVA x MUJ-2	14	66	5	0.0757576
EVA x MUJ-2	15	71	0	0
EVA x MUJ-2	16	79	0	0
EVA x MUJ-2	17	36	1	0.0277778
EVA x MUJ-2	18	65	1	0.0153846
EVA x MUJ-2	19	61	4	0.0655738
EVA x MUJ-2	20	63	1	0.015873
EVA x MUJ-2	21	29	0	0
EVA x MUJ-2	22	43	0	0
EVA x MUJ-2	23	15	3	0.2
EVA x MUJ-2	24	43	0	0
EVA x MUJ-2	25	15	0	0
EVA x MUJ-2	26	12	0	0
EVA x MUJ-2	27	45	0	0

## Sheet: MUJ x EVA
Specimen ID	№ of view field	SPC	SPTD	SPTD/SPC
MUJ x EVA-1	1	57	0	0
MUJ x EVA-1	2	89	0	0
MUJ x EVA-1	3	74	0	0
MUJ x EVA-1	4	71	0	0
MUJ x EVA-1	5	41	0	0
MUJ x EVA-1	6	59	6	0.101695
MUJ x EVA-1	7	62	0	0
MUJ x EVA-1	8	61	0	0
MUJ x EVA-1	9	38	0	0
MUJ x EVA-1	10	53	0	0
MUJ x EVA-1	11	61	0	0
MUJ x EVA-1	12	79	5	0.0632911
MUJ x EVA-1	13	80	0	0
MUJ x EVA-1	14	74	0	0
MUJ x EVA-1	15	53	0	0
MUJ x EVA-1	16	53	0	0
MUJ x EVA-1	17	53	2	0.0377358
MUJ x EVA-1	18	70	3	0.0428571
MUJ x EVA-1	19	71	0	0
MUJ x EVA-1	20	58	2	0.0344828
MUJ x EVA-1	21	69	0	0
MUJ x EVA-1	22	63	0	0
MUJ x EVA-1	23	64	0	0
MUJ x EVA-1	24	58	0	0

## Sheet: MAX x EVE
Specimen ID	№ of view field	SPC	SPTD	SPTD/SPC
MAX x EVE-1	1	46	0	0
MAX x EVE-1	2	13	0	0
MAX x EVE-1	3	20	0	0
MAX x EVE-1	4	14	0	0
MAX x EVE-1	5	27	0	0
MAX x EVE-1	6	30	0	0
MAX x EVE-1	7	37	0	0
MAX x EVE-1	8	71	1	0.0140845
MAX x EVE-1	9	12	0	0
MAX x EVE-1	10	11	0	0
MAX x EVE-1	11	64	1	0.015625
MAX x EVE-1	12	65	0	0
MAX x EVE-1	13	65	0	0
MAX x EVE-1	14	65	0	0
MAX x EVE-1	15	5	0	0
MAX x EVE-1	16	65	2	0.0307692
MAX x EVE-1	17	79	4	0.0506329
MAX x EVE-1	18	53	0	0
MAX x EVE-1	19	26	11	0.423077
MAX x EVE-1	20	30	0	0
MAX x EVE-1	21	25	0	0
MAX x EVE-1	22	54	0	0
MAX x EVE-1	23	61	0	0
MAX x EVE-1	24	48	0	0
MAX x EVE-1	25	48	6	0.125
MAX x EVE-1	26	29	0	0
MAX x EVE-1	27	45	0	0
MAX x EVE-1	28	15	0	0
MAX x EVE-1	29	17	0	0
MAX x EVE-1	30	69	0	0
MAX x EVE-1	31	23	0	0
MAX x EVE-1	32	28	0	0
MAX x EVE-1	33	66	0	0
MAX x EVE-1	34	84	1	0.0119048
MAX x EVE-1	35	17	0	0
MAX x EVE-2	1	12	0	0
MAX x EVE-2	2	26	0	0
MAX x EVE-2	3	35	0	0
MAX x EVE-2	4	50	0	0
MAX x EVE-2	5	44	0	0
MAX x EVE-2	6	63	2	0.031746
MAX x EVE-2	7	23	2	0.0869565
MAX x EVE-2	8	37	0	0
MAX x EVE-2	9	93	0	0
MAX x EVE-2	10	50	6	0.12
MAX x EVE-2	11	83	0	0
MAX x EVE-2	12	54	2	0.037037
MAX x EVE-2	13	45	0	0
MAX x EVE-2	14	32	4	0.125
MAX x EVE-2	15	25	3	0.12
MAX x EVE-2	16	48	0	0
MAX x EVE-2	17	39	1	0.025641
MAX x EVE-2	18	34	0	0
MAX x EVE-2	19	34	2	0.0588235
MAX x EVE-2	20	53	13	0.245283
MAX x EVE-2	21	61	10	0.163934
MAX x EVE-2	22	69	0	0
MAX x EVE-2	23	50	6	0.12
MAX x EVE-2	24	57	5	0.0877193
MAX x EVE-2	25	61	7	0.114754
MAX x EVE-2	26	84	0	0
MAX x EVE-2	27	68	0	0
MAX x EVE-2	28	56	0	0
MAX x EVE-2	29	83	0	0
MAX x EVE-2	30	93	4	0.0430108
MAX x EVE-2	31	88	10	0.113636
MAX x EVE-2	32	93	0	0
MAX x EVE-2	33	93	0	0
MAX x EVE-2	34	43	8	0.186047
MAX x EVE-2	35	59	11	0.186441
MAX x EVE-2	36	25	15	0.6
MAX x EVE-2	37	56	6	0.107143
MAX x EVE-2	38	42	11	0.261905
MAX x EVE-2	39	81	8	0.0987654
MAX x EVE-2	40	73	4	0.0547945
MAX x EVE-2	41	210	26	0.12381
MAX x EVE-2	42	47	9	0.191489
MAX x EVE-2	43	53	0	0
MAX x EVE-2	44	59	3	0.0508475
MAX x EVE-2	45	79	0	0
MAX x EVE-2	46	38	0	0
MAX x EVE-2	47	69	0	0
MAX x EVE-2	48	53	2	0.0377358
MAX x EVE-2	49	35	2	0.0571429
MAX x EVE-2	50	45	3	0.0666667
MAX x EVE-2	51	74	6	0.0810811
MAX x EVE-2	52	40	3	0.075
MAX x EVE-2	53	168	4	0.0238095
MAX x EVE-2	54	50	0	0
MAX x EVE-2	55	92	10	0.108696
MAX x EVE-2	56	99	6	0.0606061
MAX x EVE-2	57	103	4	0.038835
MAX x EVE-2	58	42	0	0
MAX x EVE-2	59	84	0	0
MAX x EVE-2	60	76	6	0.0789474
MAX x EVE-2	61	79	6	0.0759494
MAX x EVE-2	62	48	3	0.0625
MAX x EVE-2	63	248	11	0.0443548
MAX x EVE-2	64	54	2	0.037037
MAX x EVE-3	1	27	0	0
MAX x EVE-3	2	51	0	0
MAX x EVE-3	3	105	0	0
MAX x EVE-3	4	221	0	0
MAX x EVE-3	5	150	11	0.0733333
MAX x EVE-3	6	412	10	0.0242718
MAX x EVE-3	7	46	0	0
MAX x EVE-3	8	54	4	0.0740741
MAX x EVE-3	9	47	3	0.0638298
MAX x EVE-3	10	9	0	0
MAX x EVE-3	11	249	8	0.0321285
MAX x EVE-3	12	120	4	0.0333333
MAX x EVE-3	13	207	15	0.0724638
MAX x EVE-3	14	287	9	0.0313589

## Sheet: EVA x MAX
Specimen ID	№ of view field	SPC	SPTD	SPTD/SPC
EVA x MAX-1	1	2	0	0
EVA x MAX-1	2	16	0	0
EVA x MAX-1	3	10	0	0
EVA x MAX-1	4	7	0	0
EVA x MAX-1	5	1	0	0
EVA x MAX-1	6	2	0	0
EVA x MAX-1	7	9	0	0
EVA x MAX-1	8	7	0	0
EVA x MAX-1	9	3	0	0
EVA x MAX-1	10	4	0	0
EVA x MAX-1	11	1	0	0
EVA x MAX-1	12	14	0	0
EVA x MAX-1	13	5	0	0
EVA x MAX-1	14	5	0	0
EVA x MAX-1	15	1	0	0
EVA x MAX-1	16	2	0	0
EVA x MAX-1	17	1	0	0
EVA x MAX-1	18	6	0	0
EVA x MAX-1	19	5	0	0
EVA x MAX-1	20	2	0	0
EVA x MAX-1	21	3	0	0
EVA x MAX-1	22	8	0	0
EVA x MAX-1	23	2	0	0
EVA x MAX-1	24	1	0	0
EVA x MAX-1	25	2	0	0
EVA x MAX-1	26	3	0	0
EVA x MAX-1	27	3	0	0
EVA x MAX-1	28	9	0	0
EVA x MAX-1	29	3	0	0
EVA x MAX-1	30	3	0	0
EVA x MAX-1	31	23	0	0
EVA x MAX-1	32	8	0	0
EVA x MAX-1	33	4	0	0
EVA x MAX-1	34	15	0	0
EVA x MAX-1	35	10	0	0
EVA x MAX-1	36	7	0	0
EVA x MAX-1	37	5	0	0
EVA x MAX-1	38	5	0	0
EVA x MAX-1	39	2	0	0
EVA x MAX-1	40	11	0	0
EVA x MAX-1	41	2	0	0
EVA x MAX-1	42	3	0	0
EVA x MAX-1	43	2	0	0
EVA x MAX-2	1	4	0	0
EVA x MAX-2	2	6	0	0
EVA x MAX-2	3	1	0	0
EVA x MAX-2	4	1	0	0
EVA x MAX-2	5	6	0	0
EVA x MAX-2	6	6	0	0
EVA x MAX-2	7	9	0	0
EVA x MAX-2	8	3	0	0
EVA x MAX-2	9	9	0	0
EVA x MAX-2	10	11	0	0
EVA x MAX-2	11	4	0	0
EVA x MAX-2	12	2	0	0
EVA x MAX-2	13	1	0	0
EVA x MAX-2	14	7	0	0
EVA x MAX-2	15	12	0	0
EVA x MAX-2	16	2	0	0
EVA x MAX-2	17	6	0	0
EVA x MAX-2	18	10	0	0
EVA x MAX-2	19	8	0	0
EVA x MAX-2	20	4	0	0
EVA x MAX-2	21	10	0	0
EVA x MAX-2	22	3	0	0
EVA x MAX-2	23	1	0	0
EVA x MAX-2	24	10	0	0
EVA x MAX-2	25	3	0	0
EVA x MAX-2	26	3	0	0
EVA x MAX-2	27	12	0	0
EVA x MAX-2	28	15	0	0
EVA x MAX-2	29	6	0	0
EVA x MAX-2	30	6	0	0
EVA x MAX-2	31	8	0	0
EVA x MAX-2	32	4	0	0
EVA x MAX-2	33	1	0	0
EVA x MAX-2	34	3	0	0
EVA x MAX-2	35	7	0	0
EVA x MAX-2	36	14	0	0
EVA x MAX-2	37	2	0	0
EVA x MAX-2	38	6	0	0
EVA x MAX-2	39	7	0	0
EVA x MAX-2	40	12	0	0
EVA x MAX-3	1	28	0	0
EVA x MAX-3	2	6	0	0
EVA x MAX-3	3	5	0	0
EVA x MAX-3	4	11	0	0
EVA x MAX-3	5	16	0	0
EVA x MAX-3	6	21	0	0
EVA x MAX-3	7	3	0	0
EVA x MAX-3	8	4	0	0
EVA x MAX-3	9	4	0	0
EVA x MAX-3	10	1	0	0
EVA x MAX-3	11	2	0	0
EVA x MAX-3	12	1	0	0
EVA x MAX-3	13	25	0	0
EVA x MAX-3	14	12	0	0
EVA x MAX-3	15	4	0	0
EVA x MAX-3	16	6	0	0
EVA x MAX-3	17	16	0	0
EVA x MAX-3	18	13	0	0
EVA x MAX-3	19	9	0	0
EVA x MAX-3	20	11	0	0
EVA x MAX-3	21	22	0	0
EVA x MAX-3	22	16	0	0
EVA x MAX-3	23	4	0	0
EVA x MAX-3	24	4	0	0
EVA x MAX-3	25	11	0	0
EVA x MAX-3	26	14	0	0
EVA x MAX-3	27	10	0	0
EVA x MAX-3	28	7	0	0
EVA x MAX-3	29	2	0	0
EVA x MAX-3	30	4	0	0
EVA x MAX-3	31	17	0	0
EVA x MAX-3	32	11	0	0
EVA x MAX-3	33	1	0	0
EVA x MAX-3	34	1	0	0
EVA x MAX-3	35	13	0	0
EVA x MAX-3	36	7	0	0
EVA x MAX-3	37	4	0	0
EVA x MAX-3	38	2	0	0
EVA x MAX-3	39	17	0	0
EVA x MAX-3	40	1	0	0
EVA x MAX-3	41	10	0	0
EVA x MAX-3	42	15	0	0
EVA x MAX-3	43	5	0	0
EVA x MAX-3	44	4	0	0
EVA x MAX-3	45	16	0	0
EVA x MAX-3	46	7	0	0
EVA x MAX-3	47	3	0	0
EVA x MAX-3	48	8	0	0
EVA x MAX-3	49	7	0	0
EVA x MAX-3	50	14	0	0
EVA x MAX-3	51	5	0	0
EVA x MAX-3	52	3	0	0
EVA x MAX-3	53	4	0	0
EVA x MAX-3	54	25	0	0
EVA x MAX-3	55	23	0	0
EVA x MAX-3	56	16	0	0
EVA x MAX-3	57	18	4	0.222222
EVA x MAX-3	58	8	0	0
EVA x MAX-3	59	27	0	0
EVA x MAX-4	1	14	3	0.214286
EVA x MAX-4	2	5	5	1
EVA x MAX-4	3	22	1	0.0454545
EVA x MAX-4	4	43	1	0.0232558
EVA x MAX-4	5	27	2	0.0740741
EVA x MAX-4	6	9	0	0
EVA x MAX-4	7	6	7	1.16667
EVA x MAX-4	8	27	13	0.481481
EVA x MAX-4	9	19	5	0.263158
EVA x MAX-4	10	39	21	0.538462
EVA x MAX-4	11	28	25	0.892857
EVA x MAX-4	12	45	24	0.533333
EVA x MAX-4	13	53	29	0.54717
EVA x MAX-4	14	44	35	0.795455
EVA x MAX-4	15	17	28	1.64706
EVA x MAX-4	16	11	11	1
EVA x MAX-4	17	9	5	0.555556
EVA x MAX-4	18	36	51	1.41667
EVA x MAX-4	19	15	9	0.6
EVA x MAX-4	20	27	32	1.18519
EVA x MAX-4	21	19	15	0.789474
EVA x MAX-4	22	75	28	0.373333
EVA x MAX-4	23	19	16	0.842105
EVA x MAX-4	24	43	13	0.302326
EVA x MAX-4	25	38	49	1.28947
EVA x MAX-4	26	38	15	0.394737
EVA x MAX-4	27	15	9	0.6
EVA x MAX-4	28	39	41	1.05128
EVA x MAX-4	29	29	8	0.275862
EVA x MAX-4	30	52	45	0.865385
EVA x MAX-4	31	22	23	1.04545
EVA x MAX-4	32	33	27	0.818182
