# Supplementary material for: Chromosome Asynapsis Is the Main Cause of Male Sterility in the Interspecies Hybrids of East Asian Voles (Alexandromys, Rodentia, Arvicolinae)
Source: Genes (Basel). 2023 Apr 30;14(5):1022. doi: 10.3390/genes14051022 (PMC10218298; doi:10.3390/genes14051022)
Supplement: Supplementary file 1 [file genes-14-01022-s001.zip › Hybrid_sterility_Supplementary_materials/Supplementary_Table_S4.xlsx]

## Sheet: MUJ
Supplementary Table S4 | Information about the apoptotic index of spermatocytes (SPC) and spermatogonia (SPG) in the testes of F1 intra- and interspecies vole hybrids and A. mujanensis. Each sheet represents separate genetic group.
Specimen ID	№ of view field	SPG+SPC_all	SPG+SPC_positive	Apoptotic index
MUJ-1	1	57	0	0
MUJ-1	2	60	0	0
MUJ-1	3	69	0	0
MUJ-1	4	99	1	0.010101
MUJ-1	5	55	0	0
MUJ-1	6	66	0	0
MUJ-1	7	77	0	0
MUJ-1	8	104	0	0
MUJ-1	9	85	0	0
MUJ-1	10	86	0	0
MUJ-1	11	135	3	0.0222222
MUJ-1	12	53	0	0
MUJ-1	13	55	0	0
MUJ-1	14	88	0	0
MUJ-1	15	75	0	0
MUJ-1	16	83	1	0.0120482
MUJ-1	17	86	0	0
MUJ-1	18	54	0	0
MUJ-1	19	96	1	0.0104167
MUJ-1	20	91	0	0
MUJ-1	21	87	0	0
MUJ-1	22	119	0	0
MUJ-1	23	81	0	0
MUJ-1	24	59	0	0
MUJ-1	25	91	1	0.010989
MUJ-2	1	95	0	0
MUJ-2	2	77	0	0
MUJ-2	3	76	0	0
MUJ-2	4	75	0	0
MUJ-2	5	76	0	0
MUJ-2	6	69	0	0
MUJ-2	7	123	0	0
MUJ-2	8	66	0	0
MUJ-2	9	62	0	0
MUJ-2	10	52	0	0
MUJ-2	11	56	0	0
MUJ-2	12	91	0	0
MUJ-2	13	114	1	0.00877193
MUJ-2	14	92	0	0
MUJ-2	15	131	0	0
MUJ-2	16	94	0	0
MUJ-2	17	90	0	0
MUJ-2	18	62	0	0
MUJ-2	19	143	0	0
MUJ-2	20	100	0	0
MUJ-2	21	75	1	0.0133333
MUJ-2	22	78	0	0
MUJ-2	23	95	0	0
MUJ-2	24	91	0	0
MUJ-2	25	76	1	0.0131579
MUJ-3	1	96	0	0
MUJ-3	2	66	0	0
MUJ-3	3	87	0	0
MUJ-3	4	171	0	0
MUJ-3	5	216	1	0.00462963
MUJ-3	6	71	0	0
MUJ-3	7	102	0	0
MUJ-3	8	87	0	0
MUJ-3	9	111	0	0
MUJ-3	10	44	0	0
MUJ-3	11	227	2	0.00881057
MUJ-3	12	143	1	0.00699301
MUJ-3	13	95	0	0
MUJ-3	14	68	0	0
MUJ-3	15	122	0	0
MUJ-3	16	88	0	0
MUJ-3	17	91	0	0
MUJ-3	18	111	0	0
MUJ-3	19	87	0	0
MUJ-3	20	106	0	0
MUJ-3	21	95	1	0.0105263
MUJ-3	22	83	0	0
MUJ-3	23	86	0	0
MUJ-3	24	140	1	0.00714286
MUJ-3	25	141	1	0.0070922

## Sheet: EVA x EVE
Specimen ID	№ of view field	SPG+SPC_all	SPG+SPC_positive	Apoptotic index
EVA x EVE-1	1	73	0	0
EVA x EVE-1	2	99	0	0
EVA x EVE-1	3	104	0	0
EVA x EVE-1	4	133	1	0.0075188
EVA x EVE-1	5	178	2	0.011236
EVA x EVE-1	6	127	2	0.015748
EVA x EVE-1	7	112	0	0
EVA x EVE-1	8	96	0	0
EVA x EVE-1	9	80	1	0.0125
EVA x EVE-1	10	67	0	0
EVA x EVE-1	11	92	0	0
EVA x EVE-1	12	102	0	0
EVA x EVE-1	13	96	0	0
EVA x EVE-1	14	91	0	0
EVA x EVE-1	15	104	0	0
EVA x EVE-1	16	97	0	0
EVA x EVE-1	17	75	0	0
EVA x EVE-1	18	66	0	0
EVA x EVE-1	19	114	1	0.00877193
EVA x EVE-1	20	97	0	0
EVA x EVE-1	21	75	0	0
EVA x EVE-1	22	77	0	0
EVA x EVE-1	23	68	0	0
EVA x EVE-1	24	174	0	0
EVA x EVE-1	25	101	3	0.029703
EVA x EVE-3	1	167	0	0
EVA x EVE-3	2	152	0	0
EVA x EVE-3	3	267	4	0.0149813
EVA x EVE-3	4	111	0	0
EVA x EVE-3	5	192	3	0.015625
EVA x EVE-3	6	150	3	0.02
EVA x EVE-3	7	112	3	0.0267857
EVA x EVE-3	8	111	0	0
EVA x EVE-3	9	146	2	0.0136986
EVA x EVE-3	10	101	0	0
EVA x EVE-3	11	192	1	0.00520833
EVA x EVE-3	12	172	3	0.0174419
EVA x EVE-3	13	108	0	0
EVA x EVE-3	14	85	0	0
EVA x EVE-3	15	78	0	0
EVA x EVE-3	16	109	0	0
EVA x EVE-3	17	71	0	0
EVA x EVE-3	18	99	0	0
EVA x EVE-3	19	107	0	0
EVA x EVE-3	20	112	2	0.0178571
EVA x EVE-3	21	110	0	0
EVA x EVE-3	22	113	0	0
EVA x EVE-3	23	129	4	0.0310078
EVA x EVE-3	24	121	0	0
EVA x EVE-3	25	125	0	0

## Sheet: MUJ x MAX
Specimen ID	№ of view field	SPG+SPC_all	SPG+SPC_positive	Apoptotic index
MUJ x MAX-1	1	144	2	0.0138889
MUJ x MAX-1	2	140	15	0.107143
MUJ x MAX-1	3	150	1	0.00666667
MUJ x MAX-1	4	149	0	0
MUJ x MAX-1	5	113	8	0.0707965
MUJ x MAX-1	6	222	8	0.036036
MUJ x MAX-1	7	106	0	0
MUJ x MAX-1	8	127	0	0
MUJ x MAX-1	9	89	0	0
MUJ x MAX-1	10	190	8	0.0421053
MUJ x MAX-1	11	122	6	0.0491803
MUJ x MAX-1	12	99	9	0.0909091
MUJ x MAX-1	13	95	8	0.0842105
MUJ x MAX-1	14	144	4	0.0277778
MUJ x MAX-1	15	96	13	0.135417
MUJ x MAX-1	16	158	5	0.0316456
MUJ x MAX-1	17	93	1	0.0107527
MUJ x MAX-1	18	142	5	0.0352113
MUJ x MAX-1	19	137	1	0.00729927
MUJ x MAX-1	20	177	15	0.0847458
MUJ x MAX-1	21	122	0	0
MUJ x MAX-1	22	137	1	0.00729927
MUJ x MAX-1	23	131	12	0.0916031
MUJ x MAX-1	24	96	0	0
MUJ x MAX-1	25	145	0	0

## Sheet: EVA x MUJ
Specimen ID	№ of view field	SPG+SPC_all	SPG+SPC_positive	Apoptotic index
EVA x MUJ-1	1	151	7	0.0463576
EVA x MUJ-1	2	104	1	0.00961538
EVA x MUJ-1	3	162	14	0.0864198
EVA x MUJ-1	4	83	0	0
EVA x MUJ-1	5	104	0	0
EVA x MUJ-1	6	89	2	0.0224719
EVA x MUJ-1	7	119	5	0.0420168
EVA x MUJ-1	8	75	4	0.0533333
EVA x MUJ-1	9	91	5	0.0549451
EVA x MUJ-1	10	84	1	0.0119048
EVA x MUJ-1	11	132	7	0.0530303
EVA x MUJ-1	12	120	4	0.0333333
EVA x MUJ-1	13	106	1	0.00943396
EVA x MUJ-1	14	164	7	0.0426829
EVA x MUJ-1	15	94	1	0.0106383
EVA x MUJ-1	16	136	5	0.0367647
EVA x MUJ-1	17	113	0	0
EVA x MUJ-1	18	104	5	0.0480769
EVA x MUJ-1	19	199	13	0.0653266
EVA x MUJ-1	20	113	3	0.0265487
EVA x MUJ-1	21	100	10	0.1
EVA x MUJ-1	22	73	5	0.0684932
EVA x MUJ-1	23	111	1	0.00900901
EVA x MUJ-1	24	106	2	0.0188679
EVA x MUJ-1	25	111	2	0.018018
EVA x MUJ-2	1	67	3	0.0447761
EVA x MUJ-2	2	90	3	0.0333333
EVA x MUJ-2	3	85	0	0
EVA x MUJ-2	4	76	0	0
EVA x MUJ-2	5	101	7	0.0693069
EVA x MUJ-2	6	93	0	0
EVA x MUJ-2	7	88	0	0
EVA x MUJ-2	8	84	0	0
EVA x MUJ-2	9	92	8	0.0869565
EVA x MUJ-2	10	117	7	0.0598291
EVA x MUJ-2	11	115	7	0.0608696
EVA x MUJ-2	12	118	6	0.0508475
EVA x MUJ-2	13	135	1	0.00740741
EVA x MUJ-2	14	94	1	0.0106383
EVA x MUJ-2	15	82	0	0
EVA x MUJ-2	16	85	0	0
EVA x MUJ-2	17	120	1	0.00833333
EVA x MUJ-2	18	96	0	0
EVA x MUJ-2	19	83	5	0.060241
EVA x MUJ-2	20	94	6	0.0638298
EVA x MUJ-2	21	58	1	0.0172414
EVA x MUJ-2	22	118	8	0.0677966
EVA x MUJ-2	23	97	1	0.0103093
EVA x MUJ-2	24	90	1	0.0111111
EVA x MUJ-2	25	102	13	0.127451

## Sheet: MUJ x EVA
Specimen ID	№ of view field	SPG+SPC_all	SPG+SPC_positive	Apoptotic index
MUJ x EVA-1	1	110	8	0.0727273
MUJ x EVA-1	2	138	0	0
MUJ x EVA-1	3	117	1	0.00854701
MUJ x EVA-1	4	116	1	0.00862069
MUJ x EVA-1	5	131	3	0.0229008
MUJ x EVA-1	6	121	4	0.0330579
MUJ x EVA-1	7	157	0	0
MUJ x EVA-1	8	99	1	0.010101
MUJ x EVA-1	9	114	6	0.0526316
MUJ x EVA-1	10	101	2	0.019802
MUJ x EVA-1	11	197	3	0.0152284
MUJ x EVA-1	12	149	7	0.0469799
MUJ x EVA-1	13	117	1	0.00854701
MUJ x EVA-1	14	143	0	0
MUJ x EVA-1	15	212	12	0.0566038
MUJ x EVA-1	16	98	2	0.0204082
MUJ x EVA-1	17	141	11	0.0780142
MUJ x EVA-1	18	126	1	0.00793651
MUJ x EVA-1	19	139	2	0.0143885
MUJ x EVA-1	20	178	3	0.0168539
MUJ x EVA-1	21	119	5	0.0420168
MUJ x EVA-1	22	141	22	0.156028
MUJ x EVA-1	23	109	1	0.00917431
MUJ x EVA-1	24	106	10	0.0943396
MUJ x EVA-1	25	137	0	0

## Sheet: EVA x MAX
Specimen ID	№ of view field	SPG+SPC_all	SPG+SPC_positive	Apoptotic index
EVA x MAX-1	1	61	0	0
EVA x MAX-1	2	64	2	0.03125
EVA x MAX-1	3	57	1	0.0175439
EVA x MAX-1	4	59	0	0
EVA x MAX-1	5	39	0	0
EVA x MAX-1	6	40	0	0
EVA x MAX-1	7	52	0	0
EVA x MAX-1	8	93	3	0.0322581
EVA x MAX-1	9	57	2	0.0350877
EVA x MAX-1	10	105	1	0.00952381
EVA x MAX-1	11	60	0	0
EVA x MAX-1	12	74	0	0
EVA x MAX-1	13	40	1	0.025
EVA x MAX-1	14	59	1	0.0169492
EVA x MAX-1	15	47	0	0
EVA x MAX-1	16	43	0	0
EVA x MAX-1	17	57	1	0.0175439
EVA x MAX-1	18	53	1	0.0188679
EVA x MAX-1	19	56	1	0.0178571
EVA x MAX-1	20	69	1	0.0144928
EVA x MAX-1	21	64	1	0.015625
EVA x MAX-1	22	59	2	0.0338983
EVA x MAX-1	23	59	1	0.0169492
EVA x MAX-1	24	70	1	0.0142857
EVA x MAX-1	25	63	2	0.031746
EVA x MAX-2	1	76	1	0.0131579
EVA x MAX-2	2	64	2	0.03125
EVA x MAX-2	3	78	5	0.0641026
EVA x MAX-2	4	57	1	0.0175439
EVA x MAX-2	5	119	4	0.0336134
EVA x MAX-2	6	56	0	0
EVA x MAX-2	7	63	0	0
EVA x MAX-2	8	97	1	0.0103093
EVA x MAX-2	9	58	0	0
EVA x MAX-2	10	60	1	0.0166667
EVA x MAX-2	11	55	1	0.0181818
EVA x MAX-2	12	119	3	0.0252101
EVA x MAX-2	13	46	2	0.0434783
EVA x MAX-2	14	122	5	0.0409836
EVA x MAX-2	15	116	2	0.0172414
EVA x MAX-2	16	46	4	0.0869565
EVA x MAX-2	17	51	1	0.0196078
EVA x MAX-2	18	55	1	0.0181818
EVA x MAX-2	19	71	1	0.0140845
EVA x MAX-2	20	55	1	0.0181818
EVA x MAX-2	21	45	0	0
EVA x MAX-2	22	68	1	0.0147059
EVA x MAX-2	23	40	0	0
EVA x MAX-2	24	44	0	0
EVA x MAX-2	25	53	3	0.0566038
EVA x MAX-3	1	61	2	0.0327869
EVA x MAX-3	2	54	0	0
EVA x MAX-3	3	73	1	0.0136986
EVA x MAX-3	4	46	1	0.0217391
EVA x MAX-3	5	80	1	0.0125
EVA x MAX-3	6	48	0	0
EVA x MAX-3	7	64	0	0
EVA x MAX-3	8	42	0	0
EVA x MAX-3	9	55	1	0.0181818
EVA x MAX-3	10	67	2	0.0298507
EVA x MAX-3	11	37	1	0.027027
EVA x MAX-3	12	53	1	0.0188679
EVA x MAX-3	13	41	0	0
EVA x MAX-3	14	52	3	0.0576923
EVA x MAX-3	15	78	0	0
EVA x MAX-3	16	54	3	0.0555556
EVA x MAX-3	17	41	1	0.0243902
EVA x MAX-3	18	59	1	0.0169492
EVA x MAX-3	19	50	4	0.08
EVA x MAX-3	20	48	1	0.0208333
EVA x MAX-3	21	50	1	0.02
EVA x MAX-3	22	45	0	0
EVA x MAX-3	23	61	0	0
EVA x MAX-3	24	41	0	0
EVA x MAX-3	25	44	2	0.0454545
EVA x MAX-4	1	56	4	0.0714286
EVA x MAX-4	2	92	3	0.0326087
EVA x MAX-4	3	75	0	0
EVA x MAX-4	4	62	7	0.112903
EVA x MAX-4	5	63	0	0
EVA x MAX-4	6	68	0	0
EVA x MAX-4	7	79	3	0.0379747
EVA x MAX-4	8	65	2	0.0307692
EVA x MAX-4	9	110	6	0.0545455
EVA x MAX-4	10	45	0	0
EVA x MAX-4	11	70	2	0.0285714
EVA x MAX-4	12	68	1	0.0147059
EVA x MAX-4	13	75	0	0
EVA x MAX-4	14	61	4	0.0655738
EVA x MAX-4	15	53	0	0
EVA x MAX-4	16	84	2	0.0238095
EVA x MAX-4	17	39	4	0.102564
EVA x MAX-4	18	72	0	0
EVA x MAX-4	19	52	3	0.0576923
EVA x MAX-4	20	62	8	0.129032
EVA x MAX-4	21	61	0	0
EVA x MAX-4	22	56	0	0
EVA x MAX-4	23	70	1	0.0142857
EVA x MAX-4	24	84	3	0.0357143
EVA x MAX-4	25	51	3	0.0588235
