# Supplementary material for: Chromosome Asynapsis Is the Main Cause of Male Sterility in the Interspecies Hybrids of East Asian Voles (Alexandromys, Rodentia, Arvicolinae)
Source: Genes (Basel). 2023 Apr 30;14(5):1022. doi: 10.3390/genes14051022 (PMC10218298; doi:10.3390/genes14051022)
Supplement: Supplementary file 1 [file genes-14-01022-s001.zip › Hybrid_sterility_Supplementary_materials/Supplementary_Table_S5.xlsx]

## Sheet: MAX
Supplementary Table S5 | Synaptic characteristics of the specimens. Each sheet represents separate genetic group.
Specimen ID	Cell ID	Number of univalents	Number of homomorphic bivalents	Number of heteromorphic bivalents	Number of trivalents	Number of multivalents	Number of elements in multivalents
MAX-1	1	0	18	1	0	0	0
MAX-1	2	0	18	1	0	0	0
MAX-1	3	0	18	1	0	0	0
MAX-1	4	0	18	1	0	0	0
MAX-1	5	0	18	1	0	0	0
MAX-1	6	0	18	1	0	0	0
MAX-1	7	0	18	1	0	0	0
MAX-1	8	0	18	1	0	0	0
MAX-1	9	0	18	1	0	0	0
MAX-1	10	0	18	1	0	0	0
MAX-1	11	0	18	1	0	0	0
MAX-1	12	0	18	1	0	0	0
MAX-1	13	0	18	1	0	0	0
MAX-1	14	0	18	1	0	0	0
MAX-1	15	0	18	1	0	0	0
MAX-1	16	0	18	1	0	0	0
MAX-1	17	0	18	1	0	0	0
MAX-1	18	0	18	1	0	0	0
MAX-1	19	0	18	1	0	0	0
MAX-1	20	0	18	1	0	0	0
MAX-1	21	0	18	1	0	0	0
MAX-1	22	0	18	1	0	0	0
MAX-1	23	0	18	1	0	0	0
MAX-1	24	0	18	1	0	0	0
MAX-1	25	0	18	1	0	0	0
MAX-1	26	0	18	1	0	0	0
MAX-1	27	0	18	1	0	0	0
MAX-1	28	2	17	1	0	0	0
MAX-1	29	0	18	1	0	0	0
MAX-1	30	0	18	1	0	0	0
MAX-1	31	0	18	1	0	0	0
MAX-1	32	0	18	1	0	0	0
MAX-1	33	0	18	1	0	0	0
MAX-1	34	0	18	1	0	0	0
MAX-1	35	0	18	1	0	0	0
MAX-1	36	0	18	1	0	0	0
MAX-1	37	0	18	1	0	0	0
MAX-1	38	0	18	1	0	0	0
MAX-1	39	0	18	1	0	0	0
MAX-1	40	0	18	1	0	0	0
MAX-1	41	0	18	1	0	0	0
MAX-1	42	0	18	1	0	0	0
MAX-1	43	0	18	1	0	0	0
MAX-1	44	0	18	1	0	0	0
MAX-1	45	0	18	1	0	0	0
MAX-1	46	0	18	1	0	0	0
MAX-1	47	0	18	1	0	0	0
MAX-1	48	0	18	1	0	0	0
MAX-1	49	0	18	1	0	0	0
MAX-1	50	0	18	1	0	0	0
MAX-1	51	0	18	1	0	0	0
MAX-1	52	0	18	1	0	0	0
MAX-1	53	0	18	1	0	0	0
MAX-1	54	0	18	1	0	0	0
MAX-1	55	0	18	1	0	0	0
MAX-1	56	0	18	1	0	0	0
MAX-1	57	0	18	1	0	0	0
MAX-1	58	0	18	1	0	0	0
MAX-1	59	0	18	1	0	0	0
MAX-1	60	0	18	1	0	0	0
MAX-1	61	0	18	1	0	0	0
MAX-2	1	0	19	0	0	0	0
MAX-2	2	0	19	0	0	0	0
MAX-2	3	0	19	0	0	0	0
MAX-2	4	0	19	0	0	0	0
MAX-2	5	0	19	0	0	0	0
MAX-2	6	0	19	0	0	0	0
MAX-2	7	0	19	0	0	0	0
MAX-2	8	0	19	0	0	0	0
MAX-2	9	0	19	0	0	0	0
MAX-2	10	0	19	0	0	0	0
MAX-2	11	0	19	0	0	0	0
MAX-2	12	0	19	0	0	0	0
MAX-2	13	0	19	0	0	0	0
MAX-2	14	0	19	0	0	0	0
MAX-2	15	0	19	0	0	0	0
MAX-2	16	0	19	0	0	0	0
MAX-2	17	0	19	0	0	0	0
MAX-2	18	0	19	0	0	0	0
MAX-2	19	0	19	0	0	0	0
MAX-2	20	0	19	0	0	0	0
MAX-2	21	0	19	0	0	0	0
MAX-2	22	0	19	0	0	0	0
MAX-2	23	0	19	0	0	0	0
MAX-2	24	0	19	0	0	0	0
MAX-2	25	0	19	0	0	0	0
MAX-2	26	0	19	0	0	0	0
MAX-2	27	0	19	0	0	0	0
MAX-2	28	0	19	0	0	0	0
MAX-2	29	0	19	0	0	0	0
MAX-2	30	0	19	0	0	0	0
MAX-2	31	0	19	0	0	0	0
MAX-2	32	0	19	0	0	0	0
MAX-2	33	0	19	0	0	0	0
MAX-2	34	0	19	0	0	0	0
MAX-2	35	0	19	0	0	0	0
MAX-2	36	0	19	0	0	0	0
MAX-2	37	0	19	0	0	0	0
MAX-2	38	0	19	0	0	0	0
MAX-2	39	0	19	0	0	0	0
MAX-2	40	0	19	0	0	0	0
MAX-2	41	0	19	0	0	0	0
MAX-2	42	0	19	0	0	0	0
MAX-2	43	0	19	0	0	0	0
MAX-2	44	0	19	0	0	0	0
MAX-2	45	0	19	0	0	0	0
MAX-2	46	0	19	0	0	0	0
MAX-2	47	0	19	0	0	0	0
MAX-2	48	0	19	0	0	0	0
MAX-2	49	0	19	0	0	0	0
MAX-2	50	0	19	0	0	0	0
MAX-2	51	0	19	0	0	0	0
MAX-2	52	0	19	0	0	0	0
MAX-3	1	0	18	2	0	0	0
MAX-3	2	0	18	2	0	0	0
MAX-3	3	0	18	2	0	0	0
MAX-3	4	0	18	2	0	0	0
MAX-3	5	0	18	2	0	0	0
MAX-3	6	0	18	2	0	0	0
MAX-3	7	0	18	2	0	0	0
MAX-3	8	0	18	2	0	0	0
MAX-3	9	0	18	2	0	0	0
MAX-3	10	0	18	2	0	0	0
MAX-3	11	0	18	2	0	0	0
MAX-3	12	0	18	2	0	0	0
MAX-3	13	0	18	2	0	0	0
MAX-3	14	0	18	2	0	0	0
MAX-3	15	0	18	2	0	0	0
MAX-3	16	0	18	2	0	0	0
MAX-3	17	0	18	2	0	0	0
MAX-3	18	0	18	2	0	0	0
MAX-3	19	0	18	2	0	0	0
MAX-3	20	0	18	2	0	0	0
MAX-3	21	0	18	2	0	0	0
MAX-3	22	0	18	2	0	0	0
MAX-3	23	0	18	2	0	0	0
MAX-3	24	0	18	2	0	0	0
MAX-3	25	0	18	2	0	0	0
MAX-3	26	0	18	2	0	0	0
MAX-3	27	0	18	2	0	0	0
MAX-3	28	0	18	2	0	0	0
MAX-3	29	0	18	2	0	0	0
MAX-3	30	0	18	2	0	0	0
MAX-3	31	0	18	2	0	0	0
MAX-3	32	0	18	2	0	0	0
MAX-3	33	0	18	2	0	0	0
MAX-3	34	0	18	2	0	0	0
MAX-3	35	0	18	2	0	0	0
MAX-4	1	0	20	0	0	0	0
MAX-4	2	0	20	0	0	0	0
MAX-4	3	0	20	0	0	0	0
MAX-4	4	0	20	0	0	0	0
MAX-4	5	0	20	0	0	0	0
MAX-4	6	0	20	0	0	0	0
MAX-4	7	0	20	0	0	0	0
MAX-4	8	0	20	0	0	0	0
MAX-4	9	0	20	0	0	0	0
MAX-4	10	0	20	0	0	0	0
MAX-4	11	0	20	0	0	0	0
MAX-4	12	0	20	0	0	0	0
MAX-4	13	0	20	0	0	0	0
MAX-4	14	0	20	0	0	0	0
MAX-4	15	0	20	0	0	0	0
MAX-4	16	0	20	0	0	0	0
MAX-4	17	0	20	0	0	0	0
MAX-4	18	0	20	0	0	0	0
MAX-4	19	0	20	0	0	0	0
MAX-4	20	0	20	0	0	0	0
MAX-4	21	0	20	0	0	0	0
MAX-4	22	0	20	0	0	0	0
MAX-4	23	0	20	0	0	0	0
MAX-4	24	0	20	0	0	0	0
MAX-4	25	0	20	0	0	0	0
MAX-4	26	0	20	0	0	0	0
MAX-4	27	0	20	0	0	0	0
MAX-4	28	0	20	0	0	0	0
MAX-4	29	0	20	0	0	0	0
MAX-4	30	0	20	0	0	0	0
MAX-4	31	0	20	0	0	0	0
MAX-4	32	0	20	0	0	0	0
MAX-4	33	0	20	0	0	0	0
MAX-4	34	0	20	0	0	0	0
MAX-4	35	0	20	0	0	0	0
MAX-4	36	0	20	0	0	0	0
MAX-4	37	0	20	0	0	0	0
MAX-4	38	0	20	0	0	0	0

## Sheet: MUJ
Specimen ID	Cell ID	Number of univalents	Number of homomorphic bivalents	Number of heteromorphic bivalents	Number of trivalents	Number of multivalents	Number of elements in multivalents
MUJ-1	1	0	18	0	0	0	0
MUJ-1	2	0	18	0	0	0	0
MUJ-1	3	0	18	0	0	0	0
MUJ-1	4	0	18	0	0	0	0
MUJ-1	5	0	18	0	0	0	0
MUJ-1	6	0	18	0	0	0	0
MUJ-1	7	0	18	0	0	0	0
MUJ-1	8	0	18	0	0	0	0
MUJ-1	9	0	18	0	0	0	0
MUJ-1	10	0	18	0	0	0	0
MUJ-1	11	0	18	0	0	0	0
MUJ-1	12	0	18	0	0	0	0
MUJ-1	13	0	18	0	0	0	0
MUJ-1	14	0	18	0	0	0	0
MUJ-1	15	0	18	0	0	0	0
MUJ-1	16	0	18	0	0	0	0
MUJ-1	17	0	18	0	0	0	0
MUJ-1	18	0	18	0	0	0	0
MUJ-1	19	0	18	0	0	0	0
MUJ-1	20	0	18	0	0	0	0
MUJ-1	21	0	18	0	0	0	0
MUJ-1	22	0	18	0	0	0	0
MUJ-1	23	0	18	0	0	0	0
MUJ-1	24	0	18	0	0	0	0
MUJ-1	25	0	18	0	0	0	0
MUJ-1	26	0	18	0	0	0	0
MUJ-1	27	0	18	0	0	0	0
MUJ-1	28	0	18	0	0	0	0
MUJ-1	29	0	18	0	0	0	0
MUJ-1	30	0	18	0	0	0	0
MUJ-2	1	0	18	0	0	0	0
MUJ-2	2	0	18	0	0	0	0
MUJ-2	3	0	18	0	0	0	0
MUJ-2	4	0	18	0	0	0	0
MUJ-2	5	0	18	0	0	0	0
MUJ-2	6	0	18	0	0	0	0
MUJ-2	7	0	18	0	0	0	0
MUJ-2	8	0	18	0	0	0	0
MUJ-2	9	0	18	0	0	0	0
MUJ-2	10	0	18	0	0	0	0
MUJ-2	11	0	18	0	0	0	0
MUJ-2	12	0	18	0	0	0	0
MUJ-2	13	0	18	0	0	0	0
MUJ-2	14	0	18	0	0	0	0
MUJ-2	15	0	18	0	0	0	0
MUJ-2	16	0	18	0	0	0	0
MUJ-2	17	0	18	0	0	0	0
MUJ-2	18	0	18	0	0	0	0
MUJ-2	19	0	18	0	0	0	0
MUJ-2	20	0	18	0	0	0	0
MUJ-2	21	0	18	0	0	0	0
MUJ-2	22	0	18	0	0	0	0
MUJ-2	23	0	18	0	0	0	0
MUJ-2	24	0	18	0	0	0	0
MUJ-2	25	0	18	0	0	0	0
MUJ-2	26	0	18	0	0	0	0
MUJ-2	27	0	18	0	0	0	0
MUJ-2	28	0	18	0	0	0	0
MUJ-2	29	0	18	0	0	0	0
MUJ-2	30	0	18	0	0	0	0
MUJ-2	31	0	18	0	0	0	0
MUJ-2	32	0	18	0	0	0	0
MUJ-2	33	0	18	0	0	0	0
MUJ-2	34	0	18	0	0	0	0
MUJ-2	35	0	18	0	0	0	0
MUJ-3	1	0	18	0	0	0	0
MUJ-3	2	0	18	0	0	0	0
MUJ-3	3	0	18	0	0	0	0
MUJ-3	4	0	18	0	0	0	0
MUJ-3	5	0	18	0	0	0	0
MUJ-3	6	0	18	0	0	0	0
MUJ-3	7	0	18	0	0	0	0
MUJ-3	8	0	18	0	0	0	0
MUJ-3	9	0	18	0	0	0	0
MUJ-3	10	0	18	0	0	0	0
MUJ-3	11	0	18	0	0	0	0
MUJ-3	12	0	18	0	0	0	0
MUJ-3	13	0	18	0	0	0	0
MUJ-3	14	0	18	0	0	0	0
MUJ-3	15	0	18	0	0	0	0
MUJ-3	16	0	18	0	0	0	0
MUJ-3	17	0	18	0	0	0	0
MUJ-3	18	0	18	0	0	0	0
MUJ-3	19	0	18	0	0	0	0
MUJ-3	20	0	18	0	0	0	0
MUJ-3	21	0	18	0	0	0	0
MUJ-3	22	0	18	0	0	0	0
MUJ-3	23	0	18	0	0	0	0
MUJ-3	24	0	18	0	0	0	0
MUJ-3	25	0	18	0	0	0	0
MUJ-3	26	0	18	0	0	0	0
MUJ-3	27	0	18	0	0	0	0
MUJ-3	28	0	18	0	0	0	0
MUJ-3	29	0	18	0	0	0	0
MUJ-3	30	0	18	0	0	0	0
MUJ-3	31	0	18	0	0	0	0
MUJ-3	32	0	18	0	0	0	0
MUJ-3	33	0	18	0	0	0	0
MUJ-3	34	0	18	0	0	0	0
MUJ-3	35	0	18	0	0	0	0
MUJ-3	36	0	18	0	0	0	0

## Sheet: EVA
Specimen ID	Cell ID	Number of univalents	Number of homomorphic bivalents	Number of heteromorphic bivalents	Number of trivalents	Number of multivalents	Number of elements in multivalents
EVA-1	1	0	17	0	0	0	0
EVA-1	2	0	17	0	0	0	0
EVA-1	3	0	17	0	0	0	0
EVA-1	4	0	17	0	0	0	0
EVA-1	5	0	17	0	0	0	0
EVA-1	6	0	17	0	0	0	0
EVA-1	7	0	17	0	0	0	0
EVA-1	8	0	17	0	0	0	0
EVA-1	9	0	17	0	0	0	0
EVA-1	10	0	17	0	0	0	0
EVA-1	11	0	17	0	0	0	0
EVA-1	12	0	17	0	0	0	0
EVA-1	13	0	17	0	0	0	0
EVA-1	14	0	17	0	0	0	0
EVA-1	15	0	17	0	0	0	0
EVA-1	16	0	17	0	0	0	0
EVA-1	17	0	17	0	0	0	0
EVA-1	18	0	17	0	0	0	0
EVA-1	19	0	17	0	0	0	0
EVA-1	20	0	17	0	0	0	0
EVA-1	21	0	17	0	0	0	0
EVA-1	22	0	17	0	0	0	0
EVA-1	23	0	17	0	0	0	0
EVA-1	24	0	17	0	0	0	0
EVA-1	25	0	17	0	0	0	0
EVA-1	26	0	17	0	0	0	0
EVA-1	27	0	17	0	0	0	0
EVA-1	28	0	17	0	0	0	0
EVA-1	29	0	17	0	0	0	0
EVA-1	30	0	17	0	0	0	0
EVA-1	31	0	17	0	0	0	0
EVA-1	32	0	17	0	0	0	0
EVA-1	33	0	17	0	0	0	0
EVA-1	34	0	17	0	0	0	0
EVA-1	35	0	17	0	0	0	0
EVA-1	36	0	17	0	0	0	0
EVA-2	1	0	17	0	0	0	0
EVA-2	2	0	17	0	0	0	0
EVA-2	3	0	17	0	0	0	0
EVA-2	4	0	17	0	0	0	0
EVA-2	5	0	17	0	0	0	0
EVA-2	6	0	17	0	0	0	0
EVA-2	7	0	17	0	0	0	0
EVA-2	8	0	17	0	0	0	0
EVA-2	9	0	17	0	0	0	0
EVA-2	10	0	17	0	0	0	0
EVA-2	11	0	17	0	0	0	0
EVA-2	12	0	17	0	0	0	0
EVA-2	13	0	17	0	0	0	0
EVA-2	14	0	17	0	0	0	0
EVA-2	15	0	17	0	0	0	0
EVA-2	16	0	17	0	0	0	0
EVA-2	17	0	17	0	0	0	0
EVA-2	18	0	17	0	0	0	0
EVA-2	19	0	17	0	0	0	0
EVA-2	20	0	17	0	0	0	0
EVA-2	21	0	17	0	0	0	0
EVA-2	22	0	17	0	0	0	0
EVA-2	23	0	17	0	0	0	0
EVA-2	24	0	17	0	0	0	0
EVA-2	25	0	17	0	0	0	0
EVA-2	26	0	17	0	0	0	0
EVA-2	27	0	17	0	0	0	0
EVA-2	28	0	17	0	0	0	0
EVA-2	29	0	17	0	0	0	0
EVA-2	30	0	17	0	0	0	0
EVA-2	31	0	17	0	0	0	0
EVA-2	32	0	17	0	0	0	0
EVA-2	33	0	17	0	0	0	0
EVA-2	34	0	17	0	0	0	0
EVA-2	35	0	17	0	0	0	0
EVA-2	36	0	17	0	0	0	0
EVA-2	37	0	17	0	0	0	0
EVA-2	38	0	17	0	0	0	0
EVA-2	39	0	17	0	0	0	0
EVA-2	40	0	17	0	0	0	0
EVA-2	41	0	17	0	0	0	0
EVA-2	42	0	17	0	0	0	0
EVA-3	1	2	14	2	0	0	0
EVA-3	2	0	15	2	0	0	0
EVA-3	3	0	15	2	0	0	0
EVA-3	4	0	15	2	0	0	0
EVA-3	5	0	15	2	0	0	0
EVA-3	6	0	15	2	0	0	0
EVA-3	7	0	15	2	0	0	0
EVA-3	8	0	15	2	0	0	0
EVA-3	9	0	15	2	0	0	0
EVA-3	10	0	15	2	0	0	0
EVA-3	11	0	15	2	0	0	0
EVA-3	12	0	15	2	0	0	0
EVA-3	13	2	14	2	0	0	0
EVA-3	14	0	15	2	0	0	0
EVA-3	15	0	15	2	0	0	0
EVA-3	16	0	15	2	0	0	0
EVA-3	17	0	15	2	0	0	0
EVA-3	18	0	15	2	0	0	0
EVA-3	19	0	15	2	0	0	0
EVA-3	20	0	15	2	0	0	0
EVA-3	21	0	15	2	0	0	0
EVA-3	22	0	15	2	0	0	0
EVA-3	23	0	15	2	0	0	0
EVA-3	24	0	15	2	0	0	0
EVA-3	25	0	15	2	0	0	0
EVA-3	26	0	15	2	0	0	0
EVA-3	27	0	15	2	0	0	0
EVA-3	28	0	15	2	0	0	0
EVA-3	29	0	15	2	0	0	0
EVA-3	30	0	15	2	0	0	0
EVA-3	31	0	15	2	0	0	0
EVA-3	32	2	14	2	0	0	0
EVA-3	33	0	15	2	0	0	0
EVA-3	34	0	15	2	0	0	0
EVA-3	35	0	15	2	0	0	0
EVA-3	36	0	15	2	0	0	0
EVA-3	37	0	15	2	0	0	0
EVA-3	38	0	15	2	0	0	0
EVA-4	1	0	15	2	0	0	0
EVA-4	2	0	15	2	0	0	0
EVA-4	3	0	15	2	0	0	0
EVA-4	4	0	15	2	0	0	0
EVA-4	5	0	15	2	0	0	0
EVA-4	6	0	15	2	0	0	0
EVA-4	7	0	15	2	0	0	0
EVA-4	8	0	15	2	0	0	0
EVA-4	9	0	15	2	0	0	0
EVA-4	10	0	15	2	0	0	0
EVA-4	11	0	15	2	0	0	0
EVA-4	12	0	15	2	0	0	0
EVA-4	13	0	15	2	0	0	0
EVA-4	14	0	15	2	0	0	0
EVA-4	15	0	15	2	0	0	0
EVA-4	16	0	15	2	0	0	0
EVA-4	17	0	15	2	0	0	0
EVA-4	18	0	15	2	0	0	0
EVA-4	19	0	15	2	0	0	0
EVA-4	20	0	15	2	0	0	0
EVA-4	21	0	15	2	0	0	0
EVA-4	22	0	15	2	0	0	0
EVA-4	23	0	15	2	0	0	0
EVA-4	24	0	15	2	0	0	0
EVA-4	25	0	15	2	0	0	0
EVA-4	26	0	15	2	0	0	0
EVA-4	27	0	15	2	0	0	0
EVA-4	28	0	15	2	0	0	0
EVA-4	29	0	15	2	0	0	0
EVA-4	30	0	15	2	0	0	0
EVA-4	31	0	15	2	0	0	0
EVA-4	32	0	15	2	0	0	0
EVA-4	33	0	15	2	0	0	0
EVA-4	34	0	15	2	0	0	0
EVA-4	35	2	14	2	0	0	0
EVA-4	36	0	15	2	0	0	0
EVA-4	37	0	15	2	0	0	0

## Sheet: EVE
Specimen ID	Cell ID	Number of univalents	Number of homomorphic bivalents	Number of heteromorphic bivalents	Number of trivalents	Number of multivalents	Number of elements in multivalents
EVE-1	1	0	18	1	0	0	0
EVE-1	2	0	18	1	0	0	0
EVE-1	3	0	18	1	0	0	0
EVE-1	4	0	18	1	0	0	0
EVE-1	5	0	18	1	0	0	0
EVE-1	6	0	18	1	0	0	0
EVE-1	7	0	18	1	0	0	0
EVE-1	8	0	18	1	0	0	0
EVE-1	9	0	18	1	0	0	0
EVE-1	10	0	18	1	0	0	0
EVE-1	11	0	18	1	0	0	0
EVE-1	12	0	18	1	0	0	0
EVE-1	13	0	18	1	0	0	0
EVE-1	14	0	18	1	0	0	0
EVE-1	15	0	18	1	0	0	0
EVE-1	16	0	18	1	0	0	0
EVE-1	17	0	18	1	0	0	0
EVE-1	18	0	18	1	0	0	0
EVE-1	19	0	18	1	0	0	0
EVE-1	20	0	18	1	0	0	0
EVE-1	21	0	18	1	0	0	0
EVE-1	22	0	18	1	0	0	0
EVE-1	23	0	18	1	0	0	0
EVE-1	24	0	18	1	0	0	0
EVE-1	25	0	18	1	0	0	0
EVE-1	26	0	18	1	0	0	0
EVE-1	27	0	18	1	0	0	0
EVE-1	28	0	18	1	0	0	0
EVE-1	29	0	18	1	0	0	0
EVE-1	30	0	18	1	0	0	0
EVE-1	31	0	18	1	0	0	0
EVE-1	32	0	18	1	0	0	0
EVE-1	33	0	18	1	0	0	0
EVE-1	34	0	18	1	0	0	0
EVE-1	35	0	18	1	0	0	0
EVE-1	36	0	18	1	0	0	0
EVE-1	37	0	18	1	0	0	0
EVE-1	38	0	18	1	0	0	0
EVE-1	39	0	18	1	0	0	0
EVE-1	40	0	18	1	0	0	0
EVE-1	41	0	18	1	0	0	0
EVE-1	42	0	18	1	0	0	0
EVE-1	43	0	18	1	0	0	0
EVE-1	44	0	18	1	0	0	0
EVE-1	45	0	18	1	0	0	0
EVE-1	46	0	18	1	0	0	0
EVE-1	47	0	18	1	0	0	0
EVE-1	48	0	18	1	0	0	0
EVE-1	49	0	18	1	0	0	0
EVE-1	50	0	18	1	0	0	0
EVE-1	51	0	18	1	0	0	0
EVE-1	52	0	18	1	0	0	0
EVE-1	53	0	18	1	0	0	0
EVE-1	54	0	18	1	0	0	0
EVE-1	55	0	18	1	0	0	0
EVE-1	56	0	18	1	0	0	0
EVE-1	57	0	18	1	0	0	0
EVE-1	58	0	18	1	0	0	0
EVE-1	59	0	18	1	0	0	0
EVE-1	60	0	18	1	0	0	0
EVE-1	61	0	18	1	0	0	0
EVE-1	62	0	18	1	0	0	0
EVE-1	63	0	18	1	0	0	0
EVE-1	64	0	18	1	0	0	0
EVE-1	65	0	18	1	0	0	0
EVE-1	66	0	18	1	0	0	0
EVE-1	67	0	18	1	0	0	0
EVE-2	1	0	19	0	0	0	0
EVE-2	2	0	19	0	0	0	0
EVE-2	3	0	19	0	0	0	0
EVE-2	4	0	19	0	0	0	0
EVE-2	5	0	19	0	0	0	0
EVE-2	6	0	19	0	0	0	0
EVE-2	7	0	19	0	0	0	0
EVE-2	8	0	19	0	0	0	0
EVE-2	9	0	19	0	0	0	0
EVE-2	10	0	19	0	0	0	0
EVE-2	11	0	19	0	0	0	0
EVE-2	12	0	19	0	0	0	0
EVE-2	13	0	19	0	0	0	0
EVE-2	14	0	19	0	0	0	0
EVE-2	15	0	19	0	0	0	0
EVE-2	16	0	19	0	0	0	0
EVE-2	17	0	19	0	0	0	0
EVE-2	18	0	19	0	0	0	0
EVE-2	19	0	19	0	0	0	0
EVE-2	20	0	19	0	0	0	0
EVE-2	21	0	19	0	0	0	0
EVE-2	22	0	19	0	0	0	0
EVE-2	23	0	19	0	0	0	0
EVE-2	24	0	19	0	0	0	0
EVE-2	25	0	19	0	0	0	0
EVE-2	26	0	19	0	0	0	0
EVE-2	27	0	19	0	0	0	0
EVE-2	28	0	19	0	0	0	0
EVE-2	29	0	19	0	0	0	0
EVE-2	30	0	19	0	0	0	0
EVE-2	31	0	19	0	0	0	0
EVE-2	32	0	19	0	0	0	0
EVE-2	33	0	19	0	0	0	0
EVE-2	34	0	19	0	0	0	0
EVE-2	35	0	19	0	0	0	0
EVE-2	36	0	19	0	0	0	0
EVE-2	37	0	19	0	0	0	0
EVE-2	38	0	19	0	0	0	0
EVE-2	39	0	19	0	0	0	0
EVE-2	40	0	19	0	0	0	0
EVE-2	41	0	19	0	0	0	0
EVE-2	42	0	19	0	0	0	0
EVE-2	43	0	19	0	0	0	0
EVE-2	44	0	19	0	0	0	0
EVE-2	45	0	19	0	0	0	0
EVE-2	46	0	19	0	0	0	0
EVE-2	47	0	19	0	0	0	0
EVE-2	48	0	19	0	0	0	0
EVE-2	49	0	19	0	0	0	0
EVE-2	50	0	19	0	0	0	0
EVE-2	51	0	19	0	0	0	0
EVE-2	52	0	19	0	0	0	0
EVE-2	53	0	19	0	0	0	0
EVE-2	54	0	19	0	0	0	0
EVE-2	55	0	19	0	0	0	0
EVE-2	56	0	19	0	0	0	0
EVE-2	57	0	19	0	0	0	0
EVE-2	58	0	19	0	0	0	0
EVE-2	59	0	19	0	0	0	0
EVE-2	60	0	19	0	0	0	0
EVE-2	61	0	19	0	0	0	0
EVE-2	62	0	19	0	0	0	0
EVE-2	63	0	19	0	0	0	0
EVE-2	64	0	19	0	0	0	0
EVE-2	65	0	19	0	0	0	0
EVE-2	66	0	19	0	0	0	0
EVE-2	67	0	19	0	0	0	0
EVE-2	68	0	19	0	0	0	0
EVE-2	69	0	19	0	0	0	0
EVE-2	70	0	19	0	0	0	0
EVE-2	71	0	19	0	0	0	0
EVE-2	72	0	19	0	0	0	0
EVE-2	73	0	19	0	0	0	0
EVE-2	74	0	19	0	0	0	0
EVE-2	75	0	19	0	0	0	0
EVE-2	76	0	19	0	0	0	0
EVE-2	77	0	19	0	0	0	0
EVE-2	78	0	19	0	0	0	0
EVE-2	79	0	19	0	0	0	0

## Sheet: EVA x EVA
Specimen ID	Cell ID	Number of univalents	Number of homomorphic bivalents	Number of heteromorphic bivalents	Number of trivalents	Number of multivalents	Number of elements in multivalents
EVA x EVA-1	1	0	13	4	0	0	0
EVA x EVA-1	2	0	13	4	0	0	0
EVA x EVA-1	3	0	13	4	0	0	0
EVA x EVA-1	4	0	13	4	0	0	0
EVA x EVA-1	5	0	13	4	0	0	0
EVA x EVA-1	6	0	13	4	0	0	0
EVA x EVA-1	7	0	13	4	0	0	0
EVA x EVA-1	8	0	13	4	0	0	0
EVA x EVA-1	9	0	13	4	0	0	0
EVA x EVA-1	10	0	13	4	0	0	0
EVA x EVA-1	11	0	13	4	0	0	0
EVA x EVA-1	12	0	13	4	0	0	0
EVA x EVA-1	13	0	13	4	0	0	0
EVA x EVA-1	14	0	13	4	0	0	0
EVA x EVA-1	15	0	13	4	0	0	0
EVA x EVA-1	16	0	13	4	0	0	0
EVA x EVA-1	17	0	13	4	0	0	0
EVA x EVA-1	18	0	13	4	0	0	0
EVA x EVA-1	19	0	13	4	0	0	0
EVA x EVA-1	20	0	13	4	0	0	0
EVA x EVA-1	21	0	13	4	0	0	0
EVA x EVA-1	22	0	13	4	0	0	0
EVA x EVA-1	23	0	13	4	0	0	0
EVA x EVA-1	24	0	13	4	0	0	0
EVA x EVA-1	25	0	13	4	0	0	0
EVA x EVA-1	26	0	13	4	0	0	0
EVA x EVA-1	27	0	13	4	0	0	0
EVA x EVA-1	28	0	13	4	0	0	0
EVA x EVA-1	29	0	13	4	0	0	0
EVA x EVA-1	30	0	13	4	0	0	0
EVA x EVA-1	31	0	13	4	0	0	0
EVA x EVA-1	32	0	13	4	0	0	0
EVA x EVA-1	33	0	13	4	0	0	0
EVA x EVA-1	34	0	13	4	0	0	0
EVA x EVA-1	35	0	13	4	0	0	0
EVA x EVA-1	36	0	13	4	0	0	0
EVA x EVA-1	37	0	13	4	0	0	0
EVA x EVA-1	38	0	13	4	0	0	0
EVA x EVA-1	39	0	13	4	0	0	0
EVA x EVA-1	40	0	13	4	0	0	0
EVA x EVA-1	41	0	13	4	0	0	0
EVA x EVA-1	42	0	13	4	0	0	0
EVA x EVA-1	43	0	13	4	0	0	0
EVA x EVA-1	44	0	13	4	0	0	0
EVA x EVA-1	45	0	13	4	0	0	0
EVA x EVA-1	46	0	13	4	0	0	0
EVA x EVA-1	47	0	13	4	0	0	0
EVA x EVA-1	48	0	13	4	0	0	0
EVA x EVA-1	49	0	13	4	0	0	0
EVA x EVA-1	50	0	13	4	0	0	0
EVA x EVA-1	51	0	13	4	0	0	0
EVA x EVA-2	1	0	14	3	0	0	0
EVA x EVA-2	2	0	14	3	0	0	0
EVA x EVA-2	3	0	14	3	0	0	0
EVA x EVA-2	4	0	14	3	0	0	0
EVA x EVA-2	5	0	14	3	0	0	0
EVA x EVA-2	6	0	14	3	0	0	0
EVA x EVA-2	7	0	14	3	0	0	0
EVA x EVA-2	8	0	14	3	0	0	0
EVA x EVA-2	9	0	14	3	0	0	0
EVA x EVA-2	10	0	14	3	0	0	0
EVA x EVA-2	11	0	14	3	0	0	0
EVA x EVA-2	12	0	14	3	0	0	0
EVA x EVA-2	13	0	14	3	0	0	0
EVA x EVA-2	14	0	14	3	0	0	0
EVA x EVA-2	15	0	14	3	0	0	0
EVA x EVA-2	16	0	14	3	0	0	0
EVA x EVA-2	17	0	14	3	0	0	0
EVA x EVA-2	18	0	14	3	0	0	0
EVA x EVA-2	19	0	14	3	0	0	0
EVA x EVA-2	20	0	14	3	0	0	0
EVA x EVA-2	21	0	14	3	0	0	0
EVA x EVA-2	22	0	14	3	0	0	0
EVA x EVA-2	23	0	14	3	0	0	0
EVA x EVA-2	24	0	14	3	0	0	0
EVA x EVA-2	25	0	14	3	0	0	0
EVA x EVA-2	26	0	14	3	0	0	0
EVA x EVA-2	27	0	14	3	0	0	0
EVA x EVA-2	28	0	14	3	0	0	0
EVA x EVA-2	29	0	14	3	0	0	0
EVA x EVA-2	30	0	14	3	0	0	0
EVA x EVA-2	31	0	14	3	0	0	0
EVA x EVA-2	32	0	14	3	0	0	0
EVA x EVA-2	33	0	14	3	0	0	0
EVA x EVA-2	34	0	14	3	0	0	0
EVA x EVA-2	35	0	14	3	0	0	0
EVA x EVA-2	36	0	14	3	0	0	0
EVA x EVA-2	37	0	14	3	0	0	0
EVA x EVA-2	38	0	14	3	0	0	0
EVA x EVA-2	39	0	14	3	0	0	0
EVA x EVA-2	40	0	14	3	0	0	0
EVA x EVA-2	41	0	14	3	0	0	0
EVA x EVA-2	42	0	14	3	0	0	0
EVA x EVA-2	43	0	14	3	0	0	0
EVA x EVA-2	44	0	14	3	0	0	0
EVA x EVA-2	45	0	14	3	0	0	0
EVA x EVA-2	46	0	14	3	0	0	0
EVA x EVA-2	47	0	14	3	0	0	0
EVA x EVA-2	48	0	14	3	0	0	0
EVA x EVA-2	49	0	14	3	0	0	0
EVA x EVA-2	50	0	14	3	0	0	0
EVA x EVA-2	51	0	14	3	0	0	0
EVA x EVA-2	52	0	14	3	0	0	0
EVA x EVA-2	53	0	14	3	0	0	0
EVA x EVA-2	54	0	14	3	0	0	0

## Sheet: EVA x EVE
Specimen ID	Cell ID	Number of univalents	Number of homomorphic bivalents	Number of heteromorphic bivalents	Number of trivalents	Number of multivalents	Number of elements in multivalents
EVA x EVE-1	1	0	10	2	4	0	0
EVA x EVE-1	2	0	10	2	4	0	0
EVA x EVE-1	3	0	10	2	4	0	0
EVA x EVE-1	4	0	10	2	4	0	0
EVA x EVE-1	5	0	10	2	4	0	0
EVA x EVE-1	6	0	10	2	4	0	0
EVA x EVE-1	7	0	10	2	4	0	0
EVA x EVE-1	8	0	10	2	4	0	0
EVA x EVE-1	9	0	10	2	4	0	0
EVA x EVE-1	10	0	10	2	4	0	0
EVA x EVE-1	11	0	10	2	4	0	0
EVA x EVE-1	12	0	10	2	4	0	0
EVA x EVE-1	13	0	10	2	4	0	0
EVA x EVE-1	14	0	10	2	4	0	0
EVA x EVE-1	15	0	10	2	4	0	0
EVA x EVE-1	16	0	10	2	4	0	0
EVA x EVE-1	17	0	10	2	4	0	0
EVA x EVE-1	18	0	10	2	4	0	0
EVA x EVE-1	19	0	10	2	4	0	0
EVA x EVE-1	20	0	10	2	4	0	0
EVA x EVE-1	21	0	10	2	4	0	0
EVA x EVE-1	22	0	10	2	4	0	0
EVA x EVE-1	23	0	10	2	4	0	0
EVA x EVE-1	24	0	10	2	4	0	0
EVA x EVE-1	25	0	10	2	4	0	0
EVA x EVE-1	26	0	10	2	4	0	0
EVA x EVE-1	27	0	10	2	4	0	0
EVA x EVE-1	28	0	10	2	4	0	0
EVA x EVE-1	29	0	10	2	4	0	0
EVA x EVE-1	30	0	10	2	4	0	0
EVA x EVE-1	31	0	10	2	4	0	0
EVA x EVE-1	32	0	10	2	4	0	0
EVA x EVE-1	33	0	10	2	4	0	0
EVA x EVE-1	34	0	10	2	4	0	0
EVA x EVE-2	1	0	10	2	4	0	0
EVA x EVE-2	2	0	10	2	4	0	0
EVA x EVE-2	3	0	10	2	4	0	0
EVA x EVE-2	4	0	10	2	4	0	0
EVA x EVE-2	5	0	10	2	4	0	0
EVA x EVE-2	6	0	10	2	4	0	0
EVA x EVE-2	7	0	10	2	4	0	0
EVA x EVE-2	8	0	10	2	4	0	0
EVA x EVE-2	9	0	10	2	4	0	0
EVA x EVE-2	10	0	10	2	4	0	0
EVA x EVE-2	11	0	10	2	4	0	0
EVA x EVE-2	12	0	10	2	4	0	0
EVA x EVE-2	13	0	10	2	4	0	0
EVA x EVE-2	14	0	10	2	4	0	0
EVA x EVE-2	15	0	10	2	4	0	0
EVA x EVE-2	16	0	10	2	4	0	0
EVA x EVE-2	17	0	10	2	4	0	0
EVA x EVE-2	18	0	10	2	4	0	0
EVA x EVE-2	19	0	10	2	4	0	0
EVA x EVE-2	20	0	10	2	4	0	0
EVA x EVE-2	21	0	10	2	4	0	0
EVA x EVE-2	22	0	10	2	4	0	0
EVA x EVE-2	23	0	10	2	4	0	0
EVA x EVE-2	24	0	10	2	4	0	0
EVA x EVE-2	25	0	10	2	4	0	0
EVA x EVE-2	26	0	10	2	4	0	0
EVA x EVE-2	27	0	10	2	4	0	0
EVA x EVE-2	28	0	10	2	4	0	0
EVA x EVE-2	29	0	10	2	4	0	0
EVA x EVE-2	30	0	10	2	4	0	0
EVA x EVE-2	31	0	10	2	4	0	0
EVA x EVE-2	32	0	10	2	4	0	0
EVA x EVE-2	33	0	10	2	4	0	0
EVA x EVE-2	34	0	10	2	4	0	0
EVA x EVE-2	35	0	10	2	4	0	0
EVA x EVE-2	36	0	10	2	4	0	0
EVA x EVE-2	37	0	10	2	4	0	0
EVA x EVE-2	38	0	10	2	4	0	0
EVA x EVE-2	39	0	10	2	4	0	0
EVA x EVE-2	40	0	10	2	4	0	0
EVA x EVE-3	1	0	11	1	4	0	0
EVA x EVE-3	2	0	11	1	4	0	0
EVA x EVE-3	3	0	11	1	4	0	0
EVA x EVE-3	4	0	11	1	4	0	0
EVA x EVE-3	5	0	11	1	4	0	0
EVA x EVE-3	6	0	11	1	4	0	0
EVA x EVE-3	7	0	11	1	4	0	0
EVA x EVE-3	8	0	11	1	4	0	0
EVA x EVE-3	9	0	11	1	4	0	0
EVA x EVE-3	10	0	11	1	4	0	0
EVA x EVE-3	11	0	11	1	4	0	0
EVA x EVE-3	12	0	11	1	4	0	0
EVA x EVE-3	13	0	11	1	4	0	0
EVA x EVE-3	14	0	11	1	4	0	0
EVA x EVE-3	15	0	11	1	4	0	0
EVA x EVE-3	16	0	11	1	4	0	0
EVA x EVE-3	17	0	11	1	4	0	0
EVA x EVE-3	18	0	11	1	4	0	0
EVA x EVE-3	19	0	11	1	4	0	0
EVA x EVE-3	20	0	11	1	4	0	0
EVA x EVE-3	21	0	11	1	4	0	0
EVA x EVE-3	22	0	11	1	4	0	0
EVA x EVE-3	23	0	11	1	4	0	0
EVA x EVE-3	24	0	11	1	4	0	0
EVA x EVE-3	25	0	11	1	4	0	0
EVA x EVE-3	26	0	11	1	4	0	0
EVA x EVE-3	27	0	11	1	4	0	0
EVA x EVE-3	28	0	11	1	4	0	0
EVA x EVE-3	29	0	11	1	4	0	0
EVA x EVE-3	30	0	11	1	4	0	0
EVA x EVE-3	31	0	11	1	4	0	0
EVA x EVE-3	32	0	11	1	4	0	0
EVA x EVE-3	33	0	11	1	4	0	0
EVA x EVE-3	34	0	11	1	4	0	0
EVA x EVE-3	35	0	11	1	4	0	0

## Sheet: MUJ x MAX
Specimen ID	Cell ID	Number of univalents	Number of homomorphic bivalents	Number of heteromorphic bivalents	Number of trivalents	Number of multivalents	Number of elements in multivalents
MUJ x MAX-1	1	0	8	3	0	2	17
MUJ x MAX-1	2	1	10	4	2	1	4
MUJ x MAX-1	3	3	9	2	2	2	8
MUJ x MAX-1	4	0	8	3	1	3	14
MUJ x MAX-1	5	0	9	4	1	2	10
MUJ x MAX-1	6	0	8	3	2	2	11
MUJ x MAX-1	7	0	9	3	0	3	15
MUJ x MAX-1	8	1	9	2	1	3	14
MUJ x MAX-1	9	0	10	4	1	1	8
MUJ x MAX-1	10	0	8	4	1	3	12
MUJ x MAX-1	11	0	9	4	3	1	4
MUJ x MAX-1	12	0	9	3	2	2	9
MUJ x MAX-1	13	3	6	2	0	3	20
MUJ x MAX-1	14	1	8	2	2	2	12
MUJ x MAX-1	15	0	9	3	1	2	12
MUJ x MAX-1	16	0	8	3	0	4	17
MUJ x MAX-1	17	0	9	3	3	1	6
MUJ x MAX-1	18	0	9	3	2	1	9
MUJ x MAX-1	19	0	10	3	3	1	4
MUJ x MAX-1	20	0	9	3	1	2	12
MUJ x MAX-1	21	1	8	3	1	3	13
MUJ x MAX-1	22	0	9	3	2	1	9
MUJ x MAX-1	23	0	8	3	2	2	11
MUJ x MAX-1	24	0	8	4	2	2	9
MUJ x MAX-1	25	0	9	3	2	2	9
MUJ x MAX-1	26	1	9	3	1	2	11
MUJ x MAX-1	27	0	9	4	0	1	13
MUJ x MAX-1	28	0	9	3	3	1	6
MUJ x MAX-1	29	0	9	2	0	3	17
MUJ x MAX-1	30	0	7	3	3	1	10
MUJ x MAX-1	31	0	9	3	1	1	12

## Sheet: EVA x MUJ
Specimen ID	Cell ID	Number of univalents	Number of homomorphic bivalents	Number of heteromorphic bivalents	Number of trivalents	Number of multivalents	Number of elements in multivalents
EVA x MUJ-2	1	1	10	1	2	1	6
EVA x MUJ-2	2	0	10	3	0	1	9
EVA x MUJ-2	3	0	10	4	1	1	4
EVA x MUJ-2	4	1	10	3	0	1	8
EVA x MUJ-2	5	0	11	5	1	0	0
EVA x MUJ-2	6	0	10	4	1	1	4
EVA x MUJ-2	7	3	10	1	0	1	10
EVA x MUJ-2	8	3	10	3	1	1	6
EVA x MUJ-2	9	1	11	2	0	2	8
EVA x MUJ-2	10	0	10	4	0	2	8
EVA x MUJ-2	11	2	10	2	0	2	9
EVA x MUJ-2	12	0	10	2	0	2	11
EVA x MUJ-2	13	1	11	1	0	2	10
EVA x MUJ-2	14	0	9	2	1	2	10
EVA x MUJ-2	15	0	10	2	1	2	8
EVA x MUJ-2	16	0	11	2	0	1	9
EVA x MUJ-2	17	0	10	3	0	1	9
EVA x MUJ-2	18	3	10	2	0	1	8
EVA x MUJ-2	19	2	10	3	1	1	4
EVA x MUJ-2	20	0	11	2	0	2	9
EVA x MUJ-2	21	1	10	1	0	2	12
EVA x MUJ-2	22	2	10	2	0	1	9
EVA x MUJ-2	23	2	11	1	0	2	9
EVA x MUJ-2	24	0	9	3	0	2	11
EVA x MUJ-2	25	0	11	2	0	1	9
EVA x MUJ-2	26	0	11	3	0	1	7
EVA x MUJ-2	27	1	11	2	1	1	5
EVA x MUJ-2	28	0	11	2	0	2	9
EVA x MUJ-2	29	0	11	2	1	1	6
EVA x MUJ-2	30	0	10	4	1	1	4

## Sheet: MUJ x EVA
Specimen ID	Cell ID	Number of univalents	Number of homomorphic bivalents	Number of heteromorphic bivalents	Number of trivalents	Number of multivalents	Number of elements in multivalents
MUJ x EVA-1	1	1	10	2	1	1	7
MUJ x EVA-1	2	0	13	3	1	0	0
MUJ x EVA-1	3	0	12	0	0	2	11
MUJ x EVA-1	4	4	12	0	0	1	7
MUJ x EVA-1	5	0	12	0	0	2	11
MUJ x EVA-1	6	2	12	2	0	1	5
MUJ x EVA-1	7	0	12	0	0	1	11

## Sheet: MAX x EVE
Specimen ID	Cell ID	Number of univalents	Number of homomorphic bivalents	Number of heteromorphic bivalents	Number of trivalents	Number of multivalents	Number of elements in multivalents
MAX x EVE-1	1	3	7	1	1	1	16
MAX x EVE-1	2	4	8	3	1	3	13
MAX x EVE-1	3	4	8	2	1	2	11
MAX x EVE-1	4	0	6	2	0	3	21
MAX x EVE-2	1	1	8	2	1	2	14
MAX x EVE-2	2	0	8	1	1	3	17
MAX x EVE-2	3	1	10	3	0	1	10
MAX x EVE-2	4	1	8	1	0	4	17
MAX x EVE-2	5	1	8	1	1	4	16
MAX x EVE-2	6	1	9	2	1	2	12
MAX x EVE-2	7	0	8	2	0	3	18
MAX x EVE-2	8	1	7	2	0	2	19
MAX x EVE-2	9	2	8	2	0	3	18
MAX x EVE-2	10	1	8	1	1	2	16
MAX x EVE-2	11	2	8	2	0	3	18
MAX x EVE-2	12	1	9	2	0	3	15
MAX x EVE-2	13	4	9	1	1	2	13
MAX x EVE-2	14	2	10	2	0	1	11
MAX x EVE-2	15	1	9	2	0	3	15
MAX x EVE-2	16	2	8	2	1	3	13
MAX x EVE-2	17	0	9	2	0	3	16
MAX x EVE-2	18	1	9	3	0	2	13
MAX x EVE-2	19	1	8	4	1	1	10
MAX x EVE-3	1	1	10	1	1	2	12
MAX x EVE-3	2	2	9	0	0	2	18
MAX x EVE-3	3	1	8	1	1	2	16
MAX x EVE-3	4	1	9	0	1	3	16
MAX x EVE-3	5	1	11	2	0	2	11
MAX x EVE-3	6	2	11	2	2	1	4
MAX x EVE-3	7	0	9	1	1	3	15
MAX x EVE-3	8	1	10	1	1	2	12
MAX x EVE-3	9	1	10	1	0	3	15
MAX x EVE-3	10	2	9	1	0	4	16
MAX x EVE-3	11	5	10	0	3	1	4
MAX x EVE-3	12	2	9	1	1	2	13
MAX x EVE-3	13	5	11	2	1	1	4
MAX x EVE-3	14	1	8	1	1	3	16
MAX x EVE-3	15	1	8	1	0	3	19
MAX x EVE-3	16	0	9	2	2	2	10
MAX x EVE-3	17	4	10	2	1	1	7
MAX x EVE-3	18	2	9	2	1	2	11
MAX x EVE-3	19	4	9	1	0	3	14
MAX x EVE-3	20	3	11	2	1	1	6
MAX x EVE-3	21	2	9	1	2	2	10
MAX x EVE-3	22	0	9	2	0	2	16
MAX x EVE-3	23	1	9	1	1	1	14
MAX x EVE-3	24	1	8	2	2	2	15
MAX x EVE-3	25	1	10	1	0	3	11
MAX x EVE-3	26	1	9	3	2	1	7
MAX x EVE-3	27	1	9	2	2	2	9

[truncated: 1 more sheets: EVA x MAX]
