# Supplementary material for: Chromosome Asynapsis Is the Main Cause of Male Sterility in the Interspecies Hybrids of East Asian Voles (Alexandromys, Rodentia, Arvicolinae)
Source: Genes (Basel). 2023 Apr 30;14(5):1022. doi: 10.3390/genes14051022 (PMC10218298; doi:10.3390/genes14051022)
Supplement: Supplementary file 1 [file genes-14-01022-s001.zip › Hybrid_sterility_Supplementary_materials/Supplementary_Table_S6.xlsx]

## Sheet: MAX
Supplementary Table S6 | MLH1 focus number per cell. Each sheet represents separate genetic group.
Specimen ID	Cell ID	Number of MLH1 foci
MAX-1	1	24
MAX-1	2	24
MAX-1	3	26
MAX-1	4	24
MAX-1	5	25
MAX-1	6	24
MAX-1	7	23
MAX-1	8	23
MAX-1	9	25
MAX-1	10	26
MAX-1	11	27
MAX-1	12	24
MAX-1	13	24
MAX-1	14	24
MAX-1	15	24
MAX-1	16	25
MAX-1	17	25
MAX-1	18	26
MAX-1	19	24
MAX-1	20	25
MAX-1	21	25
MAX-1	22	27
MAX-1	23	26
MAX-1	24	26
MAX-1	25	25
MAX-1	26	25
MAX-1	27	24
MAX-1	28	25
MAX-1	29	25
MAX-1	30	25
MAX-1	31	25
MAX-1	32	27
MAX-1	33	25
MAX-1	34	24
MAX-1	35	25
MAX-1	36	24
MAX-1	37	27
MAX-1	38	24
MAX-1	39	25
MAX-1	40	24
MAX-1	41	24
MAX-1	42	24
MAX-1	43	28
MAX-1	44	26
MAX-1	45	27
MAX-1	46	25
MAX-1	47	27
MAX-1	48	24
MAX-1	49	24
MAX-1	50	25
MAX-1	51	25
MAX-1	52	25
MAX-1	53	27
MAX-1	54	23
MAX-1	55	26
MAX-1	56	25
MAX-1	57	24
MAX-1	58	25
MAX-1	59	23
MAX-1	60	26
MAX-1	61	25
MAX-2	1	26
MAX-2	2	24
MAX-2	3	26
MAX-2	4	25
MAX-2	5	22
MAX-2	6	24
MAX-2	7	27
MAX-2	8	26
MAX-2	9	25
MAX-2	10	26
MAX-2	11	24
MAX-2	12	24
MAX-2	13	27
MAX-2	14	24
MAX-2	15	24
MAX-2	16	23
MAX-2	17	27
MAX-2	18	24
MAX-2	19	25
MAX-2	20	24
MAX-2	21	25
MAX-2	22	26
MAX-2	23	25
MAX-2	24	26
MAX-2	25	26
MAX-2	26	26
MAX-2	27	24
MAX-2	28	25
MAX-2	29	25
MAX-2	30	26
MAX-2	31	27
MAX-2	32	23
MAX-2	33	25
MAX-2	34	24
MAX-2	35	25
MAX-2	36	26
MAX-2	37	25
MAX-2	38	27
MAX-2	39	24
MAX-2	40	25
MAX-2	41	23
MAX-2	42	26
MAX-2	43	25
MAX-2	44	23
MAX-2	45	23
MAX-2	46	27
MAX-2	47	25
MAX-2	48	23
MAX-2	49	24
MAX-2	50	26
MAX-2	51	27
MAX-2	52	26
MAX-3	1	19
MAX-3	2	23
MAX-3	3	23
MAX-3	4	26
MAX-3	5	24
MAX-3	6	25
MAX-3	7	24
MAX-3	8	23
MAX-3	9	26
MAX-3	10	23
MAX-3	11	22
MAX-3	12	25
MAX-3	13	24
MAX-3	14	21
MAX-3	15	25
MAX-3	16	22
MAX-3	17	19
MAX-3	18	26
MAX-3	19	25
MAX-3	20	25
MAX-3	21	25
MAX-3	22	21
MAX-3	23	23
MAX-3	24	22
MAX-3	25	21
MAX-3	26	25
MAX-3	27	24
MAX-3	28	23
MAX-3	29	23
MAX-3	30	23
MAX-4	1	22
MAX-4	2	20
MAX-4	3	20
MAX-4	4	21
MAX-4	5	23
MAX-4	6	23
MAX-4	7	25
MAX-4	8	18
MAX-4	9	19
MAX-4	10	19
MAX-4	11	21
MAX-4	12	22
MAX-4	13	21
MAX-4	14	23
MAX-4	15	20
MAX-4	16	19
MAX-4	17	21
MAX-4	18	21
MAX-4	19	18
MAX-4	20	19
MAX-4	21	18
MAX-4	22	22
MAX-4	23	21
MAX-4	24	18
MAX-4	25	24
MAX-4	26	18
MAX-4	27	20
MAX-4	28	23
MAX-4	29	25
MAX-4	30	23
MAX-4	31	24
MAX-4	32	24
MAX-4	33	21
MAX-4	34	24
MAX-4	35	24
MAX-4	36	23
MAX-4	37	20
MAX-4	38	24

## Sheet: MUJ
Specimen ID	Cell ID	Number of MLH1 foci
MUJ-1	1	19
MUJ-1	2	19
MUJ-1	3	17
MUJ-1	4	21
MUJ-1	5	22
MUJ-1	6	18
MUJ-1	7	20
MUJ-1	8	20
MUJ-1	9	21
MUJ-1	10	18
MUJ-1	11	20
MUJ-1	12	19
MUJ-1	13	17
MUJ-1	14	21
MUJ-1	15	21
MUJ-1	16	21
MUJ-1	17	22
MUJ-1	18	22
MUJ-1	19	21
MUJ-1	20	22
MUJ-1	21	19
MUJ-1	22	18
MUJ-1	23	18
MUJ-1	24	19
MUJ-1	25	17
MUJ-1	26	18
MUJ-1	27	17
MUJ-1	28	18
MUJ-1	29	18
MUJ-1	30	21
MUJ-2	1	18
MUJ-2	2	21
MUJ-2	3	19
MUJ-2	4	21
MUJ-2	5	20
MUJ-2	6	20
MUJ-2	7	22
MUJ-2	8	20
MUJ-2	9	20
MUJ-2	10	20
MUJ-2	11	20
MUJ-2	12	21
MUJ-2	13	20
MUJ-2	14	22
MUJ-2	15	17
MUJ-2	16	20
MUJ-2	17	22
MUJ-2	18	20
MUJ-2	19	22
MUJ-2	20	21
MUJ-2	21	21
MUJ-2	22	21
MUJ-2	23	21
MUJ-2	24	18
MUJ-2	25	25
MUJ-2	26	20
MUJ-2	27	19
MUJ-2	28	18
MUJ-2	29	20
MUJ-2	30	18
MUJ-2	31	22
MUJ-2	32	21
MUJ-2	33	19
MUJ-2	34	19
MUJ-2	35	20
MUJ-3	1	21
MUJ-3	2	24
MUJ-3	3	21
MUJ-3	4	19
MUJ-3	5	19
MUJ-3	6	19
MUJ-3	7	21
MUJ-3	8	21
MUJ-3	9	19
MUJ-3	10	20
MUJ-3	11	20
MUJ-3	12	21
MUJ-3	13	21
MUJ-3	14	21
MUJ-3	15	20
MUJ-3	16	18
MUJ-3	17	22
MUJ-3	18	22
MUJ-3	19	21
MUJ-3	20	20
MUJ-3	21	22
MUJ-3	22	22
MUJ-3	23	22
MUJ-3	24	21
MUJ-3	25	22
MUJ-3	26	21
MUJ-3	27	21
MUJ-3	28	19
MUJ-3	29	22
MUJ-3	30	21
MUJ-3	31	23
MUJ-3	32	21
MUJ-3	33	21
MUJ-3	34	21
MUJ-3	35	19
MUJ-3	36	20

## Sheet: EVA
Specimen ID	Cell ID	Number of MLH1 foci
EVA-1	1	22
EVA-1	2	21
EVA-1	3	20
EVA-1	4	21
EVA-1	5	23
EVA-1	6	22
EVA-1	7	21
EVA-1	8	22
EVA-1	9	23
EVA-1	10	18
EVA-1	11	23
EVA-1	12	22
EVA-1	13	21
EVA-1	14	22
EVA-1	15	21
EVA-1	16	22
EVA-1	17	21
EVA-1	18	22
EVA-1	19	21
EVA-1	20	21
EVA-1	21	21
EVA-1	22	23
EVA-1	23	21
EVA-1	24	21
EVA-1	25	21
EVA-1	26	20
EVA-1	27	21
EVA-1	28	22
EVA-1	29	23
EVA-1	30	21
EVA-1	31	22
EVA-1	32	22
EVA-1	33	23
EVA-1	34	24
EVA-1	35	23
EVA-1	36	21
EVA-1	37	23
EVA-1	38	21
EVA-1	39	22
EVA-1	40	23
EVA-1	41	24
EVA-1	42	22
EVA-1	43	25
EVA-1	44	21
EVA-1	45	23
EVA-1	46	23
EVA-1	47	23
EVA-1	48	21
EVA-1	49	20
EVA-1	50	22
EVA-1	51	23
EVA-1	52	25
EVA-1	53	26
EVA-1	54	22
EVA-1	55	23
EVA-1	56	21
EVA-1	57	22
EVA-2	1	20
EVA-2	2	23
EVA-2	3	22
EVA-2	4	19
EVA-2	5	22
EVA-2	6	19
EVA-2	7	18
EVA-2	8	22
EVA-2	9	21
EVA-2	10	23
EVA-2	11	23
EVA-2	12	23
EVA-2	13	24
EVA-2	14	20
EVA-2	15	19
EVA-2	16	23
EVA-2	17	23
EVA-2	18	23
EVA-2	19	19
EVA-2	20	23
EVA-2	21	22
EVA-2	22	18
EVA-2	23	22
EVA-2	24	19
EVA-2	25	23
EVA-2	26	23
EVA-2	27	23
EVA-2	28	20
EVA-2	29	22
EVA-2	30	22
EVA-2	31	17
EVA-2	32	23
EVA-2	33	22
EVA-2	34	21
EVA-2	35	24
EVA-2	36	19
EVA-2	37	25
EVA-2	38	21
EVA-2	39	22
EVA-2	40	23
EVA-2	41	22
EVA-2	42	22
EVA-2	43	21
EVA-2	44	21
EVA-2	45	22
EVA-3	1	20
EVA-3	2	23
EVA-3	3	19
EVA-3	4	22
EVA-3	5	19
EVA-3	6	19
EVA-3	7	20
EVA-3	8	20
EVA-3	9	22
EVA-3	10	18
EVA-3	11	18
EVA-3	12	18
EVA-3	13	18
EVA-3	14	21
EVA-3	15	18
EVA-3	16	18
EVA-3	17	18
EVA-3	18	18
EVA-3	19	18
EVA-3	20	17
EVA-3	21	17
EVA-3	22	18
EVA-3	23	17
EVA-3	24	17
EVA-3	25	18
EVA-3	26	17
EVA-3	27	18
EVA-3	28	19
EVA-3	29	17
EVA-3	30	19
EVA-3	31	19
EVA-3	32	21
EVA-3	33	20
EVA-3	34	22
EVA-3	35	22
EVA-4	1	17
EVA-4	2	18
EVA-4	3	19
EVA-4	4	19
EVA-4	5	18
EVA-4	6	20
EVA-4	7	18
EVA-4	8	20
EVA-4	9	18
EVA-4	10	19
EVA-4	11	19
EVA-4	12	22
EVA-4	13	19
EVA-4	14	20
EVA-4	15	18
EVA-4	16	18
EVA-4	17	19
EVA-4	18	19
EVA-4	19	20
EVA-4	20	20
EVA-4	21	18
EVA-4	22	19
EVA-4	23	20
EVA-4	24	18
EVA-4	25	21
EVA-4	26	20
EVA-4	27	21
EVA-4	28	18
EVA-4	29	18
EVA-4	30	21
EVA-4	31	19
EVA-4	32	22
EVA-4	33	20
EVA-4	34	20
EVA-4	35	18

## Sheet: EVE
Specimen ID	Cell ID	Number of MLH1 foci
EVE-1	1	21
EVE-1	2	24
EVE-1	3	20
EVE-1	4	21
EVE-1	5	23
EVE-1	6	23
EVE-1	7	22
EVE-1	8	22
EVE-1	9	23
EVE-1	10	22
EVE-1	11	23
EVE-1	12	23
EVE-1	13	23
EVE-1	14	22
EVE-1	15	23
EVE-1	16	22
EVE-1	17	21
EVE-1	18	21
EVE-1	19	21
EVE-1	20	21
EVE-1	21	21
EVE-1	22	23
EVE-1	23	21
EVE-1	24	23
EVE-1	25	24
EVE-1	26	23
EVE-1	27	20
EVE-1	28	22
EVE-1	29	22
EVE-1	30	22
EVE-1	31	21
EVE-1	32	21
EVE-1	33	23
EVE-1	34	22
EVE-1	35	22
EVE-1	36	22
EVE-1	37	25
EVE-1	38	22
EVE-1	39	24
EVE-1	40	23
EVE-1	41	22
EVE-1	42	23
EVE-1	43	22
EVE-1	44	21
EVE-1	45	23
EVE-1	46	25
EVE-1	47	22
EVE-1	48	21
EVE-1	49	22
EVE-1	50	23
EVE-1	51	21
EVE-1	52	21
EVE-1	53	22
EVE-1	54	22
EVE-1	55	21
EVE-1	56	21
EVE-1	57	22
EVE-1	58	22
EVE-1	59	24
EVE-1	60	21
EVE-1	61	21
EVE-1	62	22
EVE-1	63	22
EVE-1	64	21
EVE-1	65	21
EVE-1	66	22
EVE-1	67	22
EVE-2	1	21
EVE-2	2	23
EVE-2	3	20
EVE-2	4	20
EVE-2	5	22
EVE-2	6	23
EVE-2	7	23
EVE-2	8	22
EVE-2	9	22
EVE-2	10	22
EVE-2	11	22
EVE-2	12	22
EVE-2	13	22
EVE-2	14	21
EVE-2	15	22
EVE-2	16	23
EVE-2	17	23
EVE-2	18	22
EVE-2	19	21
EVE-2	20	21
EVE-2	21	21
EVE-2	22	22
EVE-2	23	23
EVE-2	24	24
EVE-2	25	20
EVE-2	26	22
EVE-2	27	21
EVE-2	28	22
EVE-2	29	22
EVE-2	30	22
EVE-2	31	23
EVE-2	32	21
EVE-2	33	23
EVE-2	34	21
EVE-2	35	23
EVE-2	36	22
EVE-2	37	22
EVE-2	38	20
EVE-2	39	22
EVE-2	40	21
EVE-2	41	22
EVE-2	42	20
EVE-2	43	22
EVE-2	44	23
EVE-2	45	24
EVE-2	46	22
EVE-2	47	23
EVE-2	48	22
EVE-2	49	23
EVE-2	50	21
EVE-2	51	22
EVE-2	52	22
EVE-2	53	23
EVE-2	54	24
EVE-2	55	22
EVE-2	56	25
EVE-2	57	20
EVE-2	58	21
EVE-2	59	21
EVE-2	60	22
EVE-2	61	22
EVE-2	62	23
EVE-2	63	21
EVE-2	64	21
EVE-2	65	24
EVE-2	66	25
EVE-2	67	21
EVE-2	68	21
EVE-2	69	22
EVE-2	70	21
EVE-2	71	20
EVE-2	72	22
EVE-2	73	22
EVE-2	74	20
EVE-2	75	21
EVE-2	76	22
EVE-2	77	22
EVE-2	78	24
EVE-2	79	25

## Sheet: EVA x EVA
Specimen ID	Cell ID	Number of MLH1 foci
EVA x EVA-1	1	20
EVA x EVA-1	2	20
EVA x EVA-1	3	19
EVA x EVA-1	4	18
EVA x EVA-1	5	21
EVA x EVA-1	6	20
EVA x EVA-1	7	19
EVA x EVA-1	8	20
EVA x EVA-1	9	22
EVA x EVA-1	10	22
EVA x EVA-1	11	22
EVA x EVA-1	12	21
EVA x EVA-1	13	21
EVA x EVA-1	14	21
EVA x EVA-1	15	20
EVA x EVA-1	16	19
EVA x EVA-1	17	22
EVA x EVA-1	18	22
EVA x EVA-1	19	21
EVA x EVA-1	20	21
EVA x EVA-1	21	21
EVA x EVA-1	22	20
EVA x EVA-1	23	19
EVA x EVA-1	24	21
EVA x EVA-1	25	22
EVA x EVA-1	26	20
EVA x EVA-1	27	22
EVA x EVA-1	28	21
EVA x EVA-1	29	22
EVA x EVA-1	30	22
EVA x EVA-1	31	19
EVA x EVA-1	32	23
EVA x EVA-1	33	21
EVA x EVA-1	34	20
EVA x EVA-1	35	21
EVA x EVA-1	36	23
EVA x EVA-1	37	19
EVA x EVA-1	38	22
EVA x EVA-1	39	17
EVA x EVA-1	40	21
EVA x EVA-1	41	24
EVA x EVA-1	42	25
EVA x EVA-1	43	22
EVA x EVA-1	44	21
EVA x EVA-1	45	21
EVA x EVA-1	46	22
EVA x EVA-1	47	20
EVA x EVA-1	48	20
EVA x EVA-1	49	18
EVA x EVA-1	50	23
EVA x EVA-1	51	22
EVA x EVA-2	1	19
EVA x EVA-2	2	18
EVA x EVA-2	3	20
EVA x EVA-2	4	18
EVA x EVA-2	5	20
EVA x EVA-2	6	21
EVA x EVA-2	7	20
EVA x EVA-2	8	22
EVA x EVA-2	9	20
EVA x EVA-2	10	21
EVA x EVA-2	11	21
EVA x EVA-2	12	18
EVA x EVA-2	13	18
EVA x EVA-2	14	21
EVA x EVA-2	15	21
EVA x EVA-2	16	20
EVA x EVA-2	17	23
EVA x EVA-2	18	20
EVA x EVA-2	19	23
EVA x EVA-2	20	18
EVA x EVA-2	21	19
EVA x EVA-2	22	21
EVA x EVA-2	23	21
EVA x EVA-2	24	21
EVA x EVA-2	25	20
EVA x EVA-2	26	19
EVA x EVA-2	27	20
EVA x EVA-2	28	20
EVA x EVA-2	29	23
EVA x EVA-2	30	20
EVA x EVA-2	31	19
EVA x EVA-2	32	20
EVA x EVA-2	33	19
EVA x EVA-2	34	21
EVA x EVA-2	35	19
EVA x EVA-2	36	18
EVA x EVA-2	37	20
EVA x EVA-2	38	20
EVA x EVA-2	39	21
EVA x EVA-2	40	21
EVA x EVA-2	41	22
EVA x EVA-2	42	21
EVA x EVA-2	43	20
EVA x EVA-2	44	20
EVA x EVA-2	45	21
EVA x EVA-2	46	21
EVA x EVA-2	47	23
EVA x EVA-2	48	21
EVA x EVA-2	49	19
EVA x EVA-2	50	19
EVA x EVA-2	51	21
EVA x EVA-2	52	18
EVA x EVA-2	53	20
EVA x EVA-2	54	20

## Sheet: EVA x EVE
Specimen ID	Cell ID	Number of MLH1 foci
EVA x EVE-1	1	23
EVA x EVE-1	2	18
EVA x EVE-1	3	20
EVA x EVE-1	4	19
EVA x EVE-1	5	19
EVA x EVE-1	6	19
EVA x EVE-1	7	20
EVA x EVE-1	8	19
EVA x EVE-1	9	21
EVA x EVE-1	10	19
EVA x EVE-1	11	21
EVA x EVE-1	12	22
EVA x EVE-1	13	21
EVA x EVE-1	14	20
EVA x EVE-1	15	22
EVA x EVE-1	16	20
EVA x EVE-1	17	22
EVA x EVE-1	18	22
EVA x EVE-1	19	21
EVA x EVE-1	20	18
EVA x EVE-1	21	21
EVA x EVE-1	22	21
EVA x EVE-1	23	20
EVA x EVE-1	24	23
EVA x EVE-1	25	21
EVA x EVE-1	26	19
EVA x EVE-1	27	22
EVA x EVE-1	28	23
EVA x EVE-1	29	20
EVA x EVE-1	30	19
EVA x EVE-1	31	21
EVA x EVE-1	32	20
EVA x EVE-1	33	21
EVA x EVE-1	34	22
EVA x EVE-2	1	20
EVA x EVE-2	2	20
EVA x EVE-2	3	19
EVA x EVE-2	4	22
EVA x EVE-2	5	22
EVA x EVE-2	6	21
EVA x EVE-2	7	22
EVA x EVE-2	8	22
EVA x EVE-2	9	22
EVA x EVE-2	10	21
EVA x EVE-2	11	22
EVA x EVE-2	12	22
EVA x EVE-2	13	21
EVA x EVE-2	14	21
EVA x EVE-2	15	20
EVA x EVE-2	16	21
EVA x EVE-2	17	21
EVA x EVE-2	18	21
EVA x EVE-2	19	19
EVA x EVE-2	20	22
EVA x EVE-2	21	21
EVA x EVE-2	22	19
EVA x EVE-2	23	19
EVA x EVE-2	24	20
EVA x EVE-2	25	18
EVA x EVE-2	26	19
EVA x EVE-2	27	20
EVA x EVE-2	28	21
EVA x EVE-2	29	21
EVA x EVE-2	30	19
EVA x EVE-2	31	20
EVA x EVE-2	32	20
EVA x EVE-2	33	20
EVA x EVE-2	34	20
EVA x EVE-2	35	20
EVA x EVE-2	36	22
EVA x EVE-2	37	21
EVA x EVE-2	38	20
EVA x EVE-2	39	19
EVA x EVE-2	40	18
EVA x EVE-3	1	21
EVA x EVE-3	2	21
EVA x EVE-3	3	21
EVA x EVE-3	4	23
EVA x EVE-3	5	21
EVA x EVE-3	6	21
EVA x EVE-3	7	22
EVA x EVE-3	8	22
EVA x EVE-3	9	21
EVA x EVE-3	10	22
EVA x EVE-3	11	21
EVA x EVE-3	12	22
EVA x EVE-3	13	20
EVA x EVE-3	14	21
EVA x EVE-3	15	23
EVA x EVE-3	16	21
EVA x EVE-3	17	22
EVA x EVE-3	18	22
EVA x EVE-3	19	24
EVA x EVE-3	20	23
EVA x EVE-3	21	20
EVA x EVE-3	22	23
EVA x EVE-3	23	21
EVA x EVE-3	24	19
EVA x EVE-3	25	17
EVA x EVE-3	26	21
EVA x EVE-3	27	21
EVA x EVE-3	28	20
EVA x EVE-3	29	20
EVA x EVE-3	30	21
EVA x EVE-3	31	22
EVA x EVE-3	32	22
EVA x EVE-3	33	20
EVA x EVE-3	34	18
EVA x EVE-3	35	21

## Sheet: MUJ x MAX
Specimen ID	Cell ID	Number of MLH1 foci
MUJ x MAX-1	1	25
MUJ x MAX-1	2	21
MUJ x MAX-1	3	21
MUJ x MAX-1	4	22
MUJ x MAX-1	5	19
MUJ x MAX-1	6	19
MUJ x MAX-1	7	22
MUJ x MAX-1	8	22
MUJ x MAX-1	9	11
MUJ x MAX-1	10	21
MUJ x MAX-1	11	19
MUJ x MAX-1	12	25
MUJ x MAX-1	13	23
MUJ x MAX-1	14	23
MUJ x MAX-1	15	24
MUJ x MAX-1	16	21
MUJ x MAX-1	17	23
MUJ x MAX-1	18	22
MUJ x MAX-1	19	21
MUJ x MAX-1	20	23
MUJ x MAX-1	21	11
MUJ x MAX-1	22	22
MUJ x MAX-1	23	25
MUJ x MAX-1	24	22
MUJ x MAX-1	25	20
MUJ x MAX-1	26	21
MUJ x MAX-1	27	19
MUJ x MAX-1	28	22
MUJ x MAX-1	29	24
MUJ x MAX-1	30	24
MUJ x MAX-1	31	24

## Sheet: EVA x MAX
Specimen ID	Cell ID	Number of MLH1 foci
EVA x MAX-3	1	25
EVA x MAX-3	2	24
EVA x MAX-3	3	20
EVA x MAX-3	4	24
